# Supplementary material for: MAFB is dispensable for the fetal testis morphogenesis and the maintenance of spermatogenesis in adult mice
Source: PLoS One. 2018 Jan 11;13(1):e0190800. doi: 10.1371/journal.pone.0190800 (PMC5764304; doi:10.1371/journal.pone.0190800)
Supplement: S1 Table — (XLSX) [file pone.0190800.s001.xlsx]

## Sheet: Sheet１
S1 Table. List of the down-regulated transcripts of Mafb-cKO Sertoli cells.
Feature ID	Description	Chromosome	Fold Change
D16Ertd472e	DNA segment, Chr 16, ERATO Doi 472, expressed	16	-2.00021
Rps27a	ribosomal protein S27A	11	-2.00085
Slco2b1	solute carrier organic anion transporter family, member 2b1	7	-2.00137
4930455B14Rik	RIKEN cDNA 4930455B14 gene	14	-2.00159
Epsti1	epithelial stromal interaction 1 (breast)	14	-2.0017
Kcnd2	potassium voltage-gated channel, Shal-related family, member 2	6	-2.00196
Sc5d	sterol-C5-desaturase	9	-2.00271
1700125H03Rik	RIKEN cDNA 1700125H03 gene	8	-2.00293
Ly96	lymphocyte antigen 96	1	-2.00305
Tyrobp	TYRO protein tyrosine kinase binding protein	7	-2.00351
Fbxo31	F-box protein 31	8	-2.00557
Spty2d1	SPT2, Suppressor of Ty, domain containing 1 (S. cerevisiae)	7	-2.00558
Gpatch8	G patch domain containing 8	11	-2.0061
Fam178a	family with sequence similarity 178, member A	19	-2.00707
Uxs1	UDP-glucuronate decarboxylase 1	1	-2.00732
Baz1a	bromodomain adjacent to zinc finger domain 1A	12	-2.00834
Gpr137b	G protein-coupled receptor 137B	13	-2.00839
Usp11	ubiquitin specific peptidase 11	X	-2.00999
Wdfy2	WD repeat and FYVE domain containing 2	14	-2.01052
Banf2	barrier to autointegration factor 2	2	-2.01118
Uap1	UDP-N-acetylglucosamine pyrophosphorylase 1	1	-2.01139
Mrps22	mitochondrial ribosomal protein S22	9	-2.01235
Cyp4f14	cytochrome P450, family 4, subfamily f, polypeptide 14	17	-2.01284
Slu7	SLU7 splicing factor homolog (S. cerevisiae)	11	-2.01331
Synj1	synaptojanin 1	16	-2.01343
Fut11	fucosyltransferase 11	14	-2.01378
Grap	GRB2-related adaptor protein	11	-2.01416
Gadd45a	growth arrest and DNA-damage-inducible 45 alpha	6	-2.01617
Fitm1	fat storage-inducing transmembrane protein 1	14	-2.0164
Adam17	a disintegrin and metallopeptidase domain 17	12	-2.0166
Chchd5	coiled-coil-helix-coiled-coil-helix domain containing 5	2	-2.01707
Lars	leucyl-tRNA synthetase	18	-2.01735
Fuca2	fucosidase, alpha-L- 2, plasma	10	-2.0176
Lcmt2	leucine carboxyl methyltransferase 2	2	-2.01783
Rlim	ring finger protein, LIM domain interacting	X	-2.01918
Xylt2	xylosyltransferase II	11	-2.01961
Tlr13	toll-like receptor 13	X	-2.02071
Nck1	non-catalytic region of tyrosine kinase adaptor protein 1	9	-2.02187
Tcea3	transcription elongation factor A (SII), 3	4	-2.02191
Galnt12	UDP-N-acetyl-alpha-D-galactosamine:polypeptide N-acetylgalactosaminyltransferase 12	4	-2.02399
2700081L22Rik	RIKEN cDNA 2700081L22 gene	4	-2.02411
Atp6v0e	ATPase, H+ transporting, lysosomal V0 subunit E	17	-2.02678
9130401M01Rik	RIKEN cDNA 9130401M01 gene	15	-2.02762
Eif4e	eukaryotic translation initiation factor 4E	3	-2.02789
Gm10123	peptidylprolyl isomerase A-like pseudogene	9	-2.02804
Slc7a7	solute carrier family 7 (cationic amino acid transporter, y+ system), member 7	14	-2.02844
Stk17b	serine/threonine kinase 17b (apoptosis-inducing)	1	-2.02844
Sri	sorcin	5	-2.02871
Camk1d	calcium/calmodulin-dependent protein kinase ID	2	-2.02956
Kctd6	potassium channel tetramerisation domain containing 6	14	-2.03029
Nqo2	NAD(P)H dehydrogenase, quinone 2	13	-2.03063
Serinc1	serine incorporator 1	10	-2.03305
Cyb5d1	cytochrome b5 domain containing 1	11	-2.03467
Klk1b16	kallikrein 1-related peptidase b16	7	-2.03481
Dnajc4	DnaJ heat shock protein family (Hsp40) member C4	19	-2.03502
Tnfrsf1b	tumor necrosis factor receptor superfamily, member 1b	4	-2.03564
Pea15a	phosphoprotein enriched in astrocytes 15A	1	-2.03611
Snrpd1	small nuclear ribonucleoprotein D1	18	-2.03623
Maff	v-maf musculoaponeurotic fibrosarcoma oncogene family, protein F (avian)	15	-2.03944
Pcmtd2	protein-L-isoaspartate (D-aspartate) O-methyltransferase domain containing 2	2	-2.04039
Gadd45b	growth arrest and DNA-damage-inducible 45 beta	10	-2.04047
Hibch	3-hydroxyisobutyryl-Coenzyme A hydrolase	1	-2.04098
Trem2	triggering receptor expressed on myeloid cells 2	17	-2.04152
Hsph1	heat shock 105kDa/110kDa protein 1	5	-2.04212
Pex13	peroxisomal biogenesis factor 13	11	-2.04288
Nhlrc3	NHL repeat containing 3	3	-2.04387
Pabpc4	poly(A) binding protein, cytoplasmic 4	4	-2.04468
Lactb	lactamase, beta	9	-2.0455
Serpina3i	serine (or cysteine) peptidase inhibitor, clade A, member 3I	12	-2.04575
Sash1	SAM and SH3 domain containing 1	10	-2.04577
Ptprj	protein tyrosine phosphatase, receptor type, J	2	-2.04677
Aldh3a1	aldehyde dehydrogenase family 3, subfamily A1	11	-2.04718
Cmc2	COX assembly mitochondrial protein 2	8	-2.04862
Klf6	Kruppel-like factor 6	13	-2.04959
4930507D10Rik	RIKEN cDNA 4930507D10 gene	11	-2.04992
Psmb10	proteasome (prosome, macropain) subunit, beta type 10	8	-2.05123
Zswim7	zinc finger SWIM-type containing 7	11	-2.05251
Ptpn12	protein tyrosine phosphatase, non-receptor type 12	5	-2.05397
Sec63	SEC63-like (S. cerevisiae)	10	-2.0548
Clec4a1	C-type lectin domain family 4, member a1	6	-2.05517
Nfkbia	nuclear factor of kappa light polypeptide gene enhancer in B cells inhibitor, alpha	12	-2.05752
Med13	mediator complex subunit 13	11	-2.05796
Gm11767	predicted gene 11767	11	-2.05845
Gadd45gip1	growth arrest and DNA-damage-inducible, gamma interacting protein 1	8	-2.05963
Erap1	endoplasmic reticulum aminopeptidase 1	13	-2.05981
Naip2	NLR family, apoptosis inhibitory protein 2	13	-2.06027
Gm5786	ribosomal protein S2 pseudogene	12	-2.06213
Il18	interleukin 18	9	-2.0624
Sertad1	SERTA domain containing 1	7	-2.06305
Zbed3	zinc finger, BED type containing 3	13	-2.06322
Tbc1d16	TBC1 domain family, member 16	11	-2.06408
Sv2c	synaptic vesicle glycoprotein 2c	13	-2.06451
Serpina3f	serine (or cysteine) peptidase inhibitor, clade A, member 3F	12	-2.0653
Hmha1	histocompatibility (minor) HA-1	10	-2.066
Ppm1l	protein phosphatase 1 (formerly 2C)-like	3	-2.0661
Gfpt2	glutamine fructose-6-phosphate transaminase 2	11	-2.0663
Rapgef2	Rap guanine nucleotide exchange factor (GEF) 2	3	-2.06853
Stx4a	syntaxin 4A (placental)	7	-2.07062
Atg3	autophagy related 3	16	-2.07148
Ppt2	palmitoyl-protein thioesterase 2	17	-2.07316
Ddx3y	DEAD (Asp-Glu-Ala-Asp) box polypeptide 3, Y-linked	Y	-2.07353
Rem1	rad and gem related GTP binding protein 1	2	-2.07389
Elmo2	engulfment and cell motility 2	2	-2.07407
Fam177a	family with sequence similarity 177, member A	12	-2.07468
Tet2	tet methylcytosine dioxygenase 2	3	-2.07497
Gnl3	guanine nucleotide binding protein-like 3 (nucleolar)	14	-2.0773
Eef2k	eukaryotic elongation factor-2 kinase	7	-2.07886
Fcgr2b	Fc receptor, IgG, low affinity IIb	1	-2.08038
Fam117b	family with sequence similarity 117, member B	1	-2.08186
Spi1	spleen focus forming virus (SFFV) proviral integration oncogene	2	-2.08193
Gm4907	predicted gene 4907	X	-2.08333
Rab27a	RAB27A, member RAS oncogene family	9	-2.08394
Sp2	Sp2 transcription factor	11	-2.08414
4930415F15Rik	RIKEN cDNA 4930415F15 gene	11	-2.08444
Tpd52	tumor protein D52	3	-2.08457
Tmem63b	transmembrane protein 63b	17	-2.085
Akt3	thymoma viral proto-oncogene 3	1	-2.0853
Xxylt1	xyloside xylosyltransferase 1	16	-2.08621
Bloc1s3	biogenesis of lysosomal organelles complex-1, subunit 3	7	-2.08702
Psmd10	proteasome (prosome, macropain) 26S subunit, non-ATPase, 10	X	-2.08815
Mfap1a	microfibrillar-associated protein 1A	2	-2.08843
Cpa5	carboxypeptidase A5	6	-2.08936
Steap3	STEAP family member 3	1	-2.0895
Zc3h12a	zinc finger CCCH type containing 12A	4	-2.0896
Srgn	serglycin	10	-2.09132
Fadd	Fas (TNFRSF6)-associated via death domain	7	-2.09216
Arhgef10l	Rho guanine nucleotide exchange factor (GEF) 10-like	4	-2.09225
1700034G24Rik	RIKEN cDNA 1700034G24 gene	5	-2.09227
Trim21	tripartite motif-containing 21	7	-2.09295
Slmap	sarcolemma associated protein	14	-2.09323
Tcf24	transcription factor 24	1	-2.09468
Atp13a3	ATPase type 13A3	16	-2.09522
Gm1698	predicted gene 1698	8	-2.09559
Mrps12	mitochondrial ribosomal protein S12	7	-2.09672
Tmem161b	transmembrane protein 161B	13	-2.09801
Gpc1	glypican 1	1	-2.09816
Cenpp	centromere protein P	13	-2.0986
Wls	wntless homolog (Drosophila)	3	-2.10109
Nlrp3	NLR family, pyrin domain containing 3	11	-2.10231
Gm5859	predicted pseudogene 5859	4	-2.1034
Ctsc	cathepsin C	7	-2.10592
Gm16317	predicted gene 16317	17	-2.10605
Gm12474	predicted gene 12474	3	-2.10605
Rbmxl1	RNA binding motif protein, X-linked like-1	8	-2.10622
Mocs2	molybdenum cofactor synthesis 2	13	-2.1066
Stk38	serine/threonine kinase 38	17	-2.10709
Gm24407	predicted gene 24407	4	-2.10836
Cd53	CD53 antigen	3	-2.10854
Gm15756	predicted gene 15756	6	-2.10862
Tlr7	toll-like receptor 7	X	-2.11025
Evc2	Ellis van Creveld syndrome 2	5	-2.11103
Gm21988	predicted gene 21988	4	-2.11151
Zfp703	zinc finger protein 703	8	-2.11192
Pid1	phosphotyrosine interaction domain containing 1	1	-2.11199
Ssb	Sjogren syndrome antigen B	2	-2.112
Nampt	nicotinamide phosphoribosyltransferase	12	-2.1171
H2-K2	histocompatibility 2, K region locus 2	17	-2.11772
Dguok	deoxyguanosine kinase	6	-2.12018
1700110K17Rik	RIKEN cDNA 1700110K17 gene	9	-2.12155
Nup54	nucleoporin 54	5	-2.12307
Cmklr1	chemokine-like receptor 1	5	-2.12801
A4galt	alpha 1,4-galactosyltransferase	15	-2.12819
Usp18	ubiquitin specific peptidase 18	6	-2.12821
Bmp2k	BMP2 inducible kinase	5	-2.12877
Tmie	transmembrane inner ear	9	-2.12901
Cd300lh	CMRF35-like molecule 3 precursor	11	-2.1291
Rbm39	RNA binding motif protein 39	2	-2.13128
Xpa	xeroderma pigmentosum, complementation group A	4	-2.13455
Sec61g	SEC61, gamma subunit	11	-2.13511
Fcgrt	Fc receptor, IgG, alpha chain transporter	7	-2.13722
Gtf2f2	general transcription factor IIF, polypeptide 2	14	-2.1373
Nfatc1	nuclear factor of activated T cells, cytoplasmic, calcineurin dependent 1	18	-2.13853
Map3k8	mitogen-activated protein kinase kinase kinase 8	18	-2.13858
Cd93	CD93 antigen	2	-2.14001
F13a1	coagulation factor XIII, A1 subunit	13	-2.14025
Leprel2	prolyl 3-hydroxylase 3 precursor	6	-2.1413
Ifrd1	interferon-related developmental regulator 1	12	-2.14343
Zfp358	zinc finger protein 358	8	-2.14719
Mrpl1	mitochondrial ribosomal protein L1	5	-2.14785
Tfpt	TCF3 (E2A) fusion partner	7	-2.15122
Shf	Src homology 2 domain containing F	2	-2.15441
Gm26809	predicted gene 26809	4	-2.15529
Akr1c14	aldo-keto reductase family 1, member C14	13	-2.15622
4930444P10Rik	RIKEN cDNA 4930444P10 gene	1	-2.15683
Nup35	nucleoporin 35	2	-2.15755
Cfp	complement factor properdin	X	-2.15883
Gk5	glycerol kinase 5 (putative)	9	-2.16068
Nudt5	nudix (nucleoside diphosphate linked moiety X)-type motif 5	2	-2.16277
Gm13010	predicted gene 13010	4	-2.16369
Crip1	cysteine-rich protein 1 (intestinal)	12	-2.16415
Zfp146	zinc finger protein 146	7	-2.16488
Khk	ketohexokinase	5	-2.16521
Txnrd2	thioredoxin reductase 2	16	-2.16661
Athl1	acid trehalase-like protein 1	7	-2.16803
2010012O05Rik	RIKEN cDNA 2010012O05 gene	19	-2.17003
Exosc7	exosome component 7	9	-2.17009
Mtmr10	myotubularin related protein 10	7	-2.17177
Tbl1xr1	transducin (beta)-like 1X-linked receptor 1	3	-2.17355
B3galnt1	UDP-GalNAc:betaGlcNAc beta 1,3-galactosaminyltransferase, polypeptide 1	3	-2.17379
2410004B18Rik	RIKEN cDNA 2410004B18 gene	3	-2.17491
Smad7	SMAD family member 7	18	-2.17717
Naa50	N(alpha)-acetyltransferase 50, NatE catalytic subunit	16	-2.17797
Lars2	leucyl-tRNA synthetase, mitochondrial	9	-2.1781
Frmd6	FERM domain containing 6	12	-2.1783
9430038I01Rik	RIKEN cDNA 9430038I01 gene	7	-2.17858
Ly86	lymphocyte antigen 86	13	-2.17886
Kctd11	potassium channel tetramerisation domain containing 11	11	-2.18255
Pik3r5	phosphoinositide-3-kinase, regulatory subunit 5, p101	11	-2.18562
Ikzf1	IKAROS family zinc finger 1	11	-2.18786
Ddx46	DEAD (Asp-Glu-Ala-Asp) box polypeptide 46	13	-2.18845
Cx3cr1	chemokine (C-X3-C motif) receptor 1	9	-2.18865
Tlk1	tousled-like kinase 1	2	-2.18904
Sdcbp	syndecan binding protein	4	-2.19031
Fcrls	Fc receptor-like S, scavenger receptor	3	-2.19038
Zfp277	zinc finger protein 277	12	-2.19055
Cdkn1b	cyclin-dependent kinase inhibitor 1B	6	-2.19071
Mir27a	microRNA 27a	8	-2.19329
Trmt112	tRNA methyltransferase 11-2	19	-2.19367
Ccl2	chemokine (C-C motif) ligand 2	11	-2.19382
Gm4764	testis derived transcript pseudogene	X	-2.1951
Zranb3	zinc finger, RAN-binding domain containing 3	1	-2.19578
Ippk	inositol 1,3,4,5,6-pentakisphosphate 2-kinase	13	-2.19584
Nat8	N-acetyltransferase 8 (GCN5-related)	6	-2.19589
Rps6kb2	ribosomal protein S6 kinase, polypeptide 2	19	-2.19635
Stard13	StAR-related lipid transfer (START) domain containing 13	5	-2.19812
Bcl2l11	BCL2-like 11 (apoptosis facilitator)	2	-2.19936
Mapkapk3	mitogen-activated protein kinase-activated protein kinase 3	9	-2.20032
Rbm18	RNA binding motif protein 18	2	-2.20061
Asb13	ankyrin repeat and SOCS box-containing 13	13	-2.20163
Elovl6	ELOVL family member 6, elongation of long chain fatty acids (yeast)	3	-2.20192
Rcsd1	RCSD domain containing 1	1	-2.20282
Renbp	renin binding protein	X	-2.20478
Sdc1	syndecan 1	12	-2.20629
Gigyf1	GRB10 interacting GYF protein 1	5	-2.20822
Tceal8	transcription elongation factor A (SII)-like 8	X	-2.20946
Fes	feline sarcoma oncogene	7	-2.21878
Klk1b27	kallikrein 1-related peptidase b27	7	-2.21918
Mark1	MAP/microtubule affinity regulating kinase 1	1	-2.221
4921524J17Rik	RIKEN cDNA 4921524J17 gene	8	-2.22131
Gripap1	GRIP1 associated protein 1	X	-2.22163
Snap29	synaptosomal-associated protein 29	16	-2.22177
Lyl1	lymphoblastomic leukemia 1	8	-2.22244
Pigp	phosphatidylinositol glycan anchor biosynthesis, class P	16	-2.22255
C8g	complement component 8, gamma polypeptide	2	-2.22565
Rragc	Ras-related GTP binding C	4	-2.22572
Zdhhc6	zinc finger, DHHC domain containing 6	19	-2.22709
Pnpo	pyridoxine 5'-phosphate oxidase	11	-2.22829
Klc4	kinesin light chain 4	17	-2.22906
Jak2	Janus kinase 2	19	-2.2301
Rbpj	recombination signal binding protein for immunoglobulin kappa J region	5	-2.23055
Rpap3	RNA polymerase II associated protein 3	14	-2.23056
Zfyve19	zinc finger, FYVE domain containing 19	2	-2.23323
Rhog	ras homolog family member G	7	-2.23407
Tagln2	transgelin 2	1	-2.23537
Tnfrsf11a	tumor necrosis factor receptor superfamily, member 11a, NFKB activator	1	-2.23542
2010003O02Rik	RIKEN cDNA 2010003O02 gene	4	-2.23599
Ttc32	tetratricopeptide repeat domain 32	12	-2.23645
Eprs	glutamyl-prolyl-tRNA synthetase	1	-2.23807
Mblac2	metallo-beta-lactamase domain containing 2	13	-2.24094
Cflar	CASP8 and FADD-like apoptosis regulator	1	-2.24212
Numbl	numb-like	7	-2.24437
Agpat9	1-acylglycerol-3-phosphate O-acyltransferase 9	5	-2.24561
Tnfrsf12a	tumor necrosis factor receptor superfamily, member 12a	17	-2.24572
Trib1	tribbles pseudokinase 1	15	-2.24579
Nr2c2ap	nuclear receptor 2C2-associated protein	8	-2.24601
Slc7a4	solute carrier family 7 (cationic amino acid transporter, y+ system), member 4	16	-2.24686
Cdca4	cell division cycle associated 4	12	-2.24807
Jph2	junctophilin 2	2	-2.24989
Tmem55a	transmembrane protein 55A	4	-2.25132
Cebpz	CCAAT/enhancer binding protein zeta	17	-2.25194
Svs6	seminal vesicle secretory protein 6	2	-2.2556
Aga	aspartylglucosaminidase	8	-2.25753
Gm6863	nascent polypeptide-associated complex alpha polypeptide pseudogene	12	-2.258
Adam10	a disintegrin and metallopeptidase domain 10	9	-2.2597
Impact	impact, RWD domain protein	18	-2.25985
Flnc	filamin C, gamma	6	-2.26059
Cd48	CD48 antigen	1	-2.263
Cul4b	cullin 4B	X	-2.26519
Il10ra	interleukin 10 receptor, alpha	9	-2.2653
Stx12	syntaxin 12	4	-2.2661
Ptk2	PTK2 protein tyrosine kinase 2	15	-2.26942
Sh3pxd2b	SH3 and PX domains 2B	11	-2.26949
Rel	reticuloendotheliosis oncogene	11	-2.27037
Slc31a1	solute carrier family 31, member 1	4	-2.27064
Rad9a	RAD9 checkpoint clamp component A	19	-2.27114
Zbtb2	zinc finger and BTB domain containing 2	10	-2.27317
Nek7	NIMA (never in mitosis gene a)-related expressed kinase 7	1	-2.27377
Gm6061	peptidylprolyl isomerase A pseudogene 3_1245.1	3	-2.27428
Fam107a	family with sequence similarity 107, member A	14	-2.27568
Ccdc53	WASH complex subunit CCDC53 isoform 1	10	-2.27759
Magt1	magnesium transporter 1	X	-2.27859
Dram2	DNA-damage regulated autophagy modulator 2	3	-2.27953
2700029M09Rik	hypothetical protein LOC72612	8	-2.27954
Cd4	CD4 antigen	6	-2.28051
Pla2g16	phospholipase A2, group XVI	19	-2.28556
Slc35d1	solute carrier family 35 (UDP-glucuronic acid/UDP-N-acetylgalactosamine dual transporter), member D1	4	-2.28627
Timm23	translocase of inner mitochondrial membrane 23	14	-2.28976
Snai1	snail family zinc finger 1	2	-2.28984
Gba	glucosidase, beta, acid	3	-2.29617
Was	Wiskott-Aldrich syndrome	X	-2.29684
Map4k5	mitogen-activated protein kinase kinase kinase kinase 5	12	-2.29689
Gorasp1	golgi reassembly stacking protein 1	9	-2.29777
Rnf125	ring finger protein 125	18	-2.30013
Pced1b	PC-esterase domain containing 1B	15	-2.30073
B630005N14Rik	hypothetical protein LOC101148	6	-2.30098
Aoah	acyloxyacyl hydrolase	13	-2.30562
Mlx	MAX-like protein X	11	-2.30569
Def8	differentially expressed in FDCP 8	8	-2.30764
2210013O21Rik	RIKEN cDNA 2210013O21 gene	X	-2.30933
Rps13-ps2	ribosomal protein S13, pseudogene 2	9	-2.30948
Coro7	coronin 7	16	-2.31115
Wbscr28	Williams-Beuren syndrome chromosome region 28 (human)	5	-2.31433
Frrs1	ferric-chelate reductase 1	3	-2.31489
Fbxw4	F-box and WD-40 domain protein 4	19	-2.31489
Gm15500	ribosomal protein L5 pseudogene	7	-2.31921
Ostm1	osteopetrosis associated transmembrane protein 1	10	-2.31973
Slc36a4	solute carrier family 36 (proton/amino acid symporter), member 4	9	-2.32278
Gpr65	G-protein coupled receptor 65	12	-2.32442
Adrb2	adrenergic receptor, beta 2	18	-2.32495
Elk3	ELK3, member of ETS oncogene family	10	-2.32556
Acp2	acid phosphatase 2, lysosomal	2	-2.32804
Pdcl	phosducin-like	2	-2.32809
Hck	hemopoietic cell kinase	2	-2.32912
Itih2	inter-alpha trypsin inhibitor, heavy chain 2	2	-2.33077
Arrdc4	arrestin domain containing 4	7	-2.33216
Klf10	Kruppel-like factor 10	15	-2.33517
Ms4a7	membrane-spanning 4-domains, subfamily A, member 7	19	-2.33583
Mst1r	macrophage stimulating 1 receptor (c-met-related tyrosine kinase)	9	-2.336
Commd4	COMM domain containing 4	9	-2.33653
Slc11a1	solute carrier family 11 (proton-coupled divalent metal ion transporters), member 1	1	-2.33744
Gm12250	predicted gene 12250	11	-2.33839
Cd300ld	CD300 molecule like family member d	11	-2.33849
Gm15516	predicted gene 15516	14	-2.33987
Csf3r	colony stimulating factor 3 receptor (granulocyte)	4	-2.3416
Rbm42	RNA binding motif protein 42	7	-2.34172
Tmem106b	transmembrane protein 106B	6	-2.34172
Gm14266	predicted gene 14266	2	-2.34177
Pycrl	pyrroline-5-carboxylate reductase-like	15	-2.34239
Mis12	MIS12 kinetochore complex component	11	-2.34417
Hdac10	histone deacetylase 10	15	-2.34699
Ehd4	EH-domain containing 4	2	-2.34874
Supt16	suppressor of Ty 16	14	-2.34979
Gm17611	predicted gene 17611	13	-2.35017
9230110C19Rik	RIKEN cDNA 9230110C19 gene	9	-2.3511
Cd84	CD84 antigen	1	-2.35211
Lyn	LYN proto-oncogene, Src family tyrosine kinase	4	-2.35626
Fmnl2	formin-like 2	2	-2.35646
Mef2c	myocyte enhancer factor 2C	13	-2.35696
Oas1a	2'-5' oligoadenylate synthetase 1A	5	-2.35812
Lrriq3	leucine-rich repeats and IQ motif containing 3	3	-2.35987
Cped1	cadherin-like and PC-esterase domain containing 1	6	-2.36143
Cmss1	cms small ribosomal subunit 1	16	-2.36217
Rpl31-ps8	Ribosomal protein L31, pseudogene 8	15	-2.36349
Klhl7	kelch-like 7	5	-2.3652
BC005624	cDNA sequence BC005624	2	-2.36572
Ripk1	receptor (TNFRSF)-interacting serine-threonine kinase 1	13	-2.36617
Fhl3	four and a half LIM domains 3	4	-2.36758
Gm13067	predicted gene 13067	4	-2.36958
Tfrc	transferrin receptor	16	-2.37045
Nr4a3	nuclear receptor subfamily 4, group A, member 3	4	-2.37258
Ncf4	neutrophil cytosolic factor 4	15	-2.37809
Slc6a8	solute carrier family 6 (neurotransmitter transporter, creatine), member 8	X	-2.37875
Alg14	asparagine-linked glycosylation 14	3	-2.37945
Nptxr	neuronal pentraxin receptor	15	-2.38007
Dlc1	deleted in liver cancer 1	8	-2.38352
Zfp14	zinc finger protein 14	7	-2.39095
Pmaip1	phorbol-12-myristate-13-acetate-induced protein 1	18	-2.39211
Pgm1	phosphoglucomutase 1	5	-2.39297
Fam102b	family with sequence similarity 102, member B	3	-2.39471
Stoml1	stomatin-like 1	9	-2.40057
Rpl36a	ribosomal protein L36A	6	-2.40212
Vkorc1	vitamin K epoxide reductase complex, subunit 1	7	-2.40384
Hint2	histidine triad nucleotide binding protein 2	4	-2.40548
Hat1	histone aminotransferase 1	2	-2.40739
S1pr1	sphingosine-1-phosphate receptor 1	3	-2.40825
Cdk5rap1	CDK5 regulatory subunit associated protein 1	2	-2.40953
Abcc9	ATP-binding cassette, sub-family C (CFTR/MRP), member 9	6	-2.41019
Vrk1	vaccinia related kinase 1	12	-2.4122
A230046K03Rik	WASH complex subunit 7	10	-2.41471
2010204K13Rik	RIKEN cDNA 2010204K13 gene	X	-2.41522
Lnpep	leucyl/cystinyl aminopeptidase	17	-2.41549
C1qtnf1	C1q and tumor necrosis factor related protein 1	11	-2.41633
Dnajc2	DnaJ heat shock protein family (Hsp40) member C2	5	-2.41945
Eif1a	eukaryotic translation initiation factor 1A	18	-2.42028
Fundc1	FUN14 domain containing 1	X	-2.4239
Hic2	hypermethylated in cancer 2	16	-2.42439
Itch	itchy, E3 ubiquitin protein ligase	2	-2.42587
Clec4a3	C-type lectin domain family 4, member a3	6	-2.42603
Vps35	VPS35 retromer complex component	8	-2.42829
Cish	cytokine inducible SH2-containing protein	9	-2.431
Fam43a	family with sequence similarity 43, member A	16	-2.43178
Gm14474	Predicted gene 14474	13	-2.43185
Pdlim7	PDZ and LIM domain 7	13	-2.43368
Zcchc6	zinc finger, CCHC domain containing 6	13	-2.43718
Pepd	peptidase D	7	-2.43986
Prex1	phosphatidylinositol-3,4,5-trisphosphate-dependent Rac exchange factor 1	2	-2.44316
Klf7	Kruppel-like factor 7 (ubiquitous)	1	-2.44496
Pde5a	phosphodiesterase 5A, cGMP-specific	3	-2.44551
Snrnp25	small nuclear ribonucleoprotein 25 (U11/U12)	11	-2.4478
Kcng4	potassium voltage-gated channel, subfamily G, member 4	8	-2.44869
Hba-a1	hemoglobin alpha, adult chain 1	11	-2.44894
4933406F09Rik	RIKEN cDNA 4933406F09 gene	14	-2.45266
Lipo1	lipase, member O1	19	-2.45462
Nudt16	nudix (nucleoside diphosphate linked moiety X)-type motif 16	9	-2.45563
Nr4a2	nuclear receptor subfamily 4, group A, member 2	2	-2.45977
Vnn3	vanin 3	10	-2.46002
Zc3hav1	zinc finger CCCH type, antiviral 1	6	-2.46232
Plac8	placenta-specific 8	5	-2.46486
Wsb1	WD repeat and SOCS box-containing 1	11	-2.46694
Rnf115	ring finger protein 115	3	-2.46749
Fmnl3	formin-like 3	15	-2.47046
Toe1	target of EGR1, member 1 (nuclear)	4	-2.47084
Csf2rb2	colony stimulating factor 2 receptor, beta 2, low-affinity (granulocyte-macrophage)	15	-2.47174
Fmo5	flavin containing monooxygenase 5	3	-2.47492
Rilpl2	Rab interacting lysosomal protein-like 2	5	-2.47517
C3	complement component 3	17	-2.4754
Slc4a1ap	solute carrier family 4 (anion exchanger), member 1, adaptor protein	5	-2.47882
Xpo1	exportin 1	11	-2.48078
Trps1	trichorhinophalangeal syndrome I (human)	15	-2.48119
Dact1	dishevelled-binding antagonist of beta-catenin 1	12	-2.48654
Mettl23	methyltransferase like 23	11	-2.48941
Mpp1	membrane protein, palmitoylated	X	-2.48943
Trappc13_1	tumor protein, translationally-controlled, pseudogene 3	6	-2.4899
Alox5ap	arachidonate 5-lipoxygenase activating protein	5	-2.49044
Cdkl2	cyclin-dependent kinase-like 2 (CDC2-related kinase)	5	-2.49093
Arhgap19	Rho GTPase activating protein 19	19	-2.49111
Fkbp2	FK506 binding protein 2	19	-2.49369
Slc25a38	solute carrier family 25, member 38	9	-2.49415
Mkx	mohawk homeobox	18	-2.49645
Ddx60	DEAD (Asp-Glu-Ala-Asp) box polypeptide 60	8	-2.49802
Gm21981	Predicted gene 21981	17	-2.49823
Scarf2	scavenger receptor class F, member 2	16	-2.49982
Gm12481	small EDRK-rich factor 2 pseudogene	4	-2.50789
Tmem38b	transmembrane protein 38B	4	-2.50839
Hyal5	hyaluronoglucosaminidase 5	6	-2.50864
Aoc2	amine oxidase, copper containing 2 (retina-specific)	11	-2.51287
Setdb2	SET domain, bifurcated 2	14	-2.51549
Gm3880	predicted pseudogene 3880	X	-2.51902
Aplf	aprataxin and PNKP like factor	6	-2.52066
Gm26566	predicted gene 26566	4	-2.52171
Ap4s1	adaptor-related protein complex AP-4, sigma 1	12	-2.52253
Ets2	E26 avian leukemia oncogene 2, 3' domain	16	-2.52469
Ppp1r12a	protein phosphatase 1, regulatory (inhibitor) subunit 12A	10	-2.52579
Hk3	hexokinase 3	13	-2.52984
Cxcl2	chemokine (C-X-C motif) ligand 2	5	-2.53109
Gemin6	gem (nuclear organelle) associated protein 6	17	-2.5347
Mzt1	mitotic spindle organizing protein 1	14	-2.53569
Spp1	secreted phosphoprotein 1	5	-2.53645
Calcrl	calcitonin receptor-like	2	-2.53671
B4galt6	UDP-Gal:betaGlcNAc beta 1,4-galactosyltransferase, polypeptide 6	18	-2.53742
Plaur	plasminogen activator, urokinase receptor	7	-2.54222
Papd7	PAP associated domain containing 7	13	-2.54235
Abcd4	ATP-binding cassette, sub-family D (ALD), member 4	12	-2.54542
Itga5	integrin alpha 5 (fibronectin receptor alpha)	15	-2.54755
Nfkbie	nuclear factor of kappa light polypeptide gene enhancer in B cells inhibitor, epsilon	17	-2.55753
Neil1	nei endonuclease VIII-like 1 (E. coli)	9	-2.56179
Vit	vitrin	17	-2.56181
Ggct	gamma-glutamyl cyclotransferase	6	-2.563
Cnbd1	cyclic nucleotide binding domain containing 1	4	-2.56331
Dtwd1	DTW domain containing 1	2	-2.56518
Kif5b	kinesin family member 5B	18	-2.56602
Adam25	a disintegrin and metallopeptidase domain 25 (testase 2)	8	-2.57035
Gm24187	predicted gene 24187 [	13	-2.57392
Pdlim3	PDZ and LIM domain 3	8	-2.57431
Dusp22	dual specificity phosphatase 22	13	-2.57525
Clec12a	C-type lectin domain family 12, member a	6	-2.57653
Nudt19	nudix (nucleoside diphosphate linked moiety X)-type motif 19	7	-2.57899
Gdf15	growth differentiation factor 15	8	-2.5824
Gm614	predicted gene 614	X	-2.59424
Rpl21	ribosomal protein L21	3	-2.59561
Eif2s3y	eukaryotic translation initiation factor 2, subunit 3, structural gene Y-linked	Y	-2.59596
Ifit3	interferon-induced protein with tetratricopeptide repeats 3	19	-2.596
Prss56	protease, serine 56	1	-2.59673
Gtf2ird2	GTF2I repeat domain containing 2	5	-2.59696
4921513D11Rik	RIKEN cDNA 4921513D11 gene	17	-2.59708
Nfkbil1	nuclear factor of kappa light polypeptide gene enhancer in B cells inhibitor like 1	17	-2.598
Tigd2	tigger transposable element derived 2	6	-2.60678
Mfap4	microfibrillar-associated protein 4	11	-2.60775
Gm6327	predicted gene 6327	16	-2.60998
Itgam	integrin alpha M	7	-2.61
Mcu	mitochondrial calcium uniporter	10	-2.61109
Acat3	acetyl-Coenzyme A acetyltransferase 3	17	-2.61543
Atp2b1	ATPase, Ca++ transporting, plasma membrane 1	10	-2.62013
Tspan17	tetraspanin 17	13	-2.62153
Usp33	ubiquitin specific peptidase 33	3	-2.62341
Pik3cg	phosphoinositide-3-kinase, catalytic, gamma polypeptide	12	-2.62406
Cys1	cystin 1	12	-2.62523
Cbr2	carbonyl reductase 2	11	-2.62738
2310035C23Rik	RIKEN cDNA 2310035C23 gene	1	-2.62784
Fam49a	family with sequence similarity 49, member A	12	-2.63893
Lsm6	LSM6 homolog, U6 small nuclear RNA and mRNA degradation associated	8	-2.64111
Fbxo8	F-box protein 8	8	-2.6429
Itgb3bp	integrin beta 3 binding protein (beta3-endonexin)	4	-2.64747
Slc9a9	solute carrier family 9 (sodium/hydrogen exchanger), member 9	9	-2.6476
Exo5	exonuclease 5	4	-2.64792
Cxcl10	chemokine (C-X-C motif) ligand 10	5	-2.65148
Cdkl5	cyclin-dependent kinase-like 5	X	-2.65157
Bach1	BTB and CNC homology 1, basic leucine zipper transcription factor 1	16	-2.65242
Rgs14	regulator of G-protein signaling 14	13	-2.65276
Hnrnph1	heterogeneous nuclear ribonucleoprotein H1	11	-2.65356
Trnt1	tRNA nucleotidyl transferase, CCA-adding, 1	6	-2.65921
Snx5	sorting nexin 5	2	-2.66162
Pdgfc	platelet-derived growth factor, C polypeptide	3	-2.6626
Slc39a14	solute carrier family 39 (zinc transporter), member 14	14	-2.66439
4930528P14Rik	RIKEN cDNA 4930528P14 gene	2	-2.66524
Ugdh	UDP-glucose dehydrogenase	5	-2.66946
KCTD12	BTB/POZ domain-containing protein KCTD12	14	-2.67037
Plek	pleckstrin	11	-2.67407
Mgst3	microsomal glutathione S-transferase 3	1	-2.67662
Snhg3	small nucleolar RNA host gene 3	4	-2.67802
Churc1	churchill domain containing 1	12	-2.681
Nudt14	nudix (nucleoside diphosphate linked moiety X)-type motif 14	12	-2.68136
Ap5m1	adaptor-related protein complex 5, mu 1 subunit	14	-2.68411
Pla2g2d	phospholipase A2, group IID	4	-2.68544
Pigx	phosphatidylinositol glycan anchor biosynthesis, class X	16	-2.68758
Itih5	inter-alpha (globulin) inhibitor H5	2	-2.69725
Mettl20	electron transfer flavoprotein beta subunit lysine methyltransferase	12	-2.69749
Ccpg1	cell cycle progression 1	9	-2.69946
Kdelc2	KDEL (Lys-Asp-Glu-Leu) containing 2	9	-2.70151
Prkx	protein kinase, X-linked	X	-2.70536
Cd14	CD14 antigen	18	-2.70598
Mgl2	macrophage galactose N-acetyl-galactosamine specific lectin 2	11	-2.71189
Gm10222	predicted gene 10222	1	-2.71253
Lcat	lecithin cholesterol acyltransferase	8	-2.71514
Rab8b	RAB8B, member RAS oncogene family	9	-2.71934
Lix1	limb and CNS expressed 1	17	-2.72059
Dsc2	desmocollin 2	18	-2.72797
Fry	FRY microtubule binding protein	5	-2.73494
Gm26924	predicted gene 26924	17	-2.73732
Vpreb3	pre-B lymphocyte gene 3	10	-2.73853
Topbp1	topoisomerase (DNA) II binding protein 1	9	-2.73891
Ptbp3	polypyrimidine tract binding protein 3	4	-2.74434
Pyroxd2	pyridine nucleotide-disulphide oxidoreductase domain 2	19	-2.74567
Gm23971	predicted gene 23971	17	-2.74864
Sh3bgrl	SH3-binding domain glutamic acid-rich protein like	X	-2.74989
Thbs1	thrombospondin 1	2	-2.75686
Hpgds	hematopoietic prostaglandin D synthase	6	-2.75686
2810004N23Rik	RIKEN cDNA 2810004N23 gene	8	-2.75731
Tlr2	toll-like receptor 2	3	-2.75834
Arl10	ADP-ribosylation factor-like 10	13	-2.76124
Tmem198b	transmembrane protein 198b	10	-2.76177
AI607873	Expressed sequence AI607873	1	-2.76787
Abca9	ATP-binding cassette, sub-family A (ABC1), member 9	11	-2.77445
Gm21738	predicted gene 21738	1	-2.77753
Gtpbp3	GTP binding protein 3	8	-2.77778
Ganc	glucosidase, alpha; neutral C	2	-2.77829
Zc3h12c	zinc finger CCCH type containing 12C	9	-2.78385
Ier3ip1	immediate early response 3 interacting protein 1	18	-2.7849
4930556L07Rik	RIKEN cDNA 4930556L07 gene	2	-2.79097
1700121N20Rik	RIKEN cDNA 1700121N20 gene	12	-2.79829
Runx1	runt related transcription factor 1	16	-2.79829
Tmco5b	transmembrane and coiled-coil domains 5B	2	-2.79982
Snrnp48	small nuclear ribonucleoprotein 48 (U11/U12)	13	-2.80803
Il13ra1	interleukin 13 receptor, alpha 1	X	-2.80992
Ccl7	chemokine (C-C motif) ligand 7	11	-2.81312
Rnf170	ring finger protein 170	8	-2.81365
Nrp2	neuropilin 2	1	-2.81536
Mrc1	mannose receptor, C type 1	2	-2.81587
Mrpl21	mitochondrial ribosomal protein L21	19	-2.81802
Slfn2	schlafen 2	11	-2.82187
Gls	glutaminase	1	-2.82274
Fbxl6	F-box and leucine-rich repeat protein 6	15	-2.82302
Echdc1	enoyl Coenzyme A hydratase domain containing 1	10	-2.82453
Lrch1	leucine-rich repeats and calponin homology (CH) domain containing 1	14	-2.8256
Setd7	SET domain containing (lysine methyltransferase) 7	3	-2.82656
Larp6	La ribonucleoprotein domain family, member 6	9	-2.82685
Gm10132	ribosomal protein L23A pseudogene	14	-2.82726
Lcp1	lymphocyte cytosolic protein 1	14	-2.83297
Mettl5	methyltransferase like 5	2	-2.8339
Med31	mediator complex subunit 31	11	-2.83415
BC056474	hypothetical protein LOC414077	8	-2.83654
Gm527	predicted gene 527	12	-2.83763
Pecr	peroxisomal trans-2-enoyl-CoA reductase	1	-2.83977
Shcbp1	Shc SH2-domain binding protein 1	8	-2.84067
Cass4	Cas scaffolding protein family member 4	2	-2.85223
Ror2	receptor tyrosine kinase-like orphan receptor 2	13	-2.85502
5430435G22Rik	ras-related protein Rab-7b	1	-2.85598
Gm20645	predicted gene 20645	11	-2.8598
Hexdc	hexosaminidase (glycosyl hydrolase family 20, catalytic domain) containing	11	-2.86128
Rragb	Ras-related GTP binding B	X	-2.86309
Sult2b1	sulfotransferase family, cytosolic, 2B, member 1	7	-2.86395
Lilrb4	leukocyte immunoglobulin-like receptor subfamily	10	-2.86397
Ptpro	protein tyrosine phosphatase, receptor type, O	6	-2.86406
Atf7_1	Activating transcription factor 7	15	-2.86566
Fnip1	folliculin interacting protein 1	11	-2.86693
Abcg2	ATP-binding cassette, sub-family G (WHITE), member 2	6	-2.86721
Kat6a	K(lysine) acetyltransferase 6A	8	-2.8724
Dpt	dermatopontin	1	-2.87688
Msantd4	Myb/SANT-like DNA-binding domain containing 4 with coiled-coils	9	-2.87957
Gm15517	predicted gene 15517	7	-2.89283
Mertk	c-mer proto-oncogene tyrosine kinase	2	-2.89298
Prpf40a	pre-mRNA processing factor 40A	2	-2.89302
Oasl1	2'-5' oligoadenylate synthetase-like 1	5	-2.89485
Zfp668	zinc finger protein 668	7	-2.89977
Zbtb7c	zinc finger and BTB domain containing 7C	18	-2.90022
1810049J17Rik	RIKEN cDNA 1810049J1 gene	15	-2.90658
Snrpf	small nuclear ribonucleoprotein polypeptide F	10	-2.90867
Zc4h2	zinc finger, C4H2 domain containing	X	-2.90871
Glmn	glomulin, FKBP associated protein	5	-2.91043
Nln	neurolysin (metallopeptidase M3 family)	13	-2.91816
S100a11	S100 calcium binding protein A11	3	-2.92418
Clec4a2	C-type lectin domain family 4, member a2	6	-2.92524
Serpine1	serine (or cysteine) peptidase inhibitor, clade E, member 1	5	-2.93348
Osm	oncostatin M	11	-2.94796
Commd6	COMM domain containing 6	14	-2.95311
Sars2	seryl-aminoacyl-tRNA synthetase 2	7	-2.95559
Cenpa	centromere protein A	5	-2.95572
Prune2	prune homolog 2	19	-2.95746
Parp14	poly (ADP-ribose) polymerase family, member 14	16	-2.95775
Rab20	RAB20, member RAS oncogene family	8	-2.95894
Adap2	ArfGAP with dual PH domains 2	11	-2.96004
Zswim4	zinc finger SWIM-type containing 4	8	-2.96316
1700109F18Rik	RIKEN cDNA 1700109F18 gene	2	-2.96601
Thumpd2	THUMP domain containing 2	17	-2.96891
Commd8	COMM domain containing 8	5	-2.97029
Cybb	cytochrome b-245, beta polypeptide	X	-2.97091
Adamtsl5	ADAMTS-like 5	10	-2.97128
C330007P06Rik	RIKEN cDNA C330007P06 gene	X	-2.97326
C1galt1c1	C1GALT1-specific chaperone 1	X	-2.97919
Fcho1	FCH domain only 1	8	-2.98098
Rell1	RELT-like 1	5	-2.98193
Chp2	calcineurin-like EF hand protein 2	7	-2.98236
Skil	SKI-like	3	-2.98648
Rint1	RAD50 interactor 1	5	-2.98949
Gm20662	predicted gene 20662	9	-2.99618
Ttc19	tetratricopeptide repeat domain 19	11	-3.00486
Fam3b	family with sequence similarity 3, member B	16	-3.0058
Csnk1g3	casein kinase 1, gamma 3	18	-3.00733
Ptpn18	protein tyrosine phosphatase, non-receptor type 18	1	-3.00827
Il1a	interleukin 1 alpha	2	-3.01605
Sec14l4	SEC14-like lipid binding 4	11	-3.02444
1700021F05Rik	RIKEN cDNA 1700021F05 gene	10	-3.02605
Agps	alkylglycerone phosphate synthase	2	-3.04087
Cd83	CD83 antigen	13	-3.04988
4632428N05Rik	platelet receptor Gi24 isoform 1 precursor	10	-3.05107
Ptafr	platelet-activating factor receptor	4	-3.05483
Acy3	aspartoacylase (aminoacylase) 3	19	-3.05565
Pde4b	phosphodiesterase 4B, cAMP specific	4	-3.06568
Nxpe5	neurexophilin and PC-esterase domain family, member 5	5	-3.0691
Acss3	acyl-CoA synthetase short-chain family member 3	10	-3.06943
Sh2b2	SH2B adaptor protein 2	5	-3.08363
Lrrc38	leucine rich repeat containing 38	4	-3.08883
Idnk	idnK gluconokinase homolog (E. coli)	13	-3.08945
Gm20425	predicted gene 20425	9	-3.09518
Ccl3	chemokine (C-C motif) ligand 3	11	-3.09538
Gm14544	predicted gene 14544	X	-3.09547
Tor3a	torsin family 3, member A	1	-3.1009
Ostf1	osteoclast stimulating factor 1	19	-3.10376
Zfp317	zinc finger protein 317	9	-3.11011
Gm10524	predicted gene 10524	18	-3.11015
Asb11	ankyrin repeat and SOCS box-containing 11	X	-3.1107
Card9	caspase recruitment domain family, member 9	2	-3.11495
Nr1h4	nuclear receptor subfamily 1, group H, member 4	10	-3.11683
Gm22513	predicted gene 22513	12	-3.11808
Ppp2r5d	protein phosphatase 2, regulatory subunit B', delta	17	-3.12276
Esrrg	estrogen-related receptor gamma	1	-3.13726
Nfxl1	nuclear transcription factor, X-box binding-like 1	5	-3.13873
Tifa	TRAF-interacting protein with forkhead-associated domain	3	-3.13914
C3ar1	complement component 3a receptor 1	6	-3.14616
Zfp212	Zinc finger protein 212	6	-3.15698
Rbks	ribokinase	5	-3.17539
9230104L09Rik	RIKEN cDNA 9230104L09 gene	2	-3.17575
9330151L19Rik	RIKEN cDNA 9330151L19 gene	12	-3.18066
Stk3	serine/threonine kinase 3	15	-3.18663
Slc28a2	solute carrier family 28 (sodium-coupled nucleoside transporter), member 2	2	-3.2061
Gm24105	predicted gene, 24105	5	-3.20743
Ccdc126	coiled-coil domain containing 126	6	-3.22476
Gm9970	predicted gene 9970	5	-3.23273
Iqgap2	IQ motif containing GTPase activating protein 2	13	-3.2388
Bmp6	bone morphogenetic protein 6	13	-3.24056
Casq2	calsequestrin 2	3	-3.24147
Gm14217	predicted gene 14217	2	-3.25318
Krit1	KRIT1, ankyrin repeat containing	5	-3.26609
Cks1b	CDC28 protein kinase 1b	3	-3.26772
2210018M11Rik	protein EMSY	7	-3.27317
Sdpr	serum deprivation response	1	-3.28274
Pld1	phospholipase D1	3	-3.28856
Clcn5	chloride channel, voltage-sensitive 5	X	-3.28926
Rph3al	rabphilin 3A-like (without C2 domains)	5	-3.29212
Greb1l	growth regulation by estrogen in breast cancer-like	18	-3.2945
Bace2	beta-site APP-cleaving enzyme 2	16	-3.30141
RP24-271E12.4	Mus musculus miR-7667 stem-loop	17	-3.30688
Fbln1	fibulin 1	15	-3.31023
Rab3a	RAB3A, member RAS oncogene family	8	-3.31304
Mob3c	MOB kinase activator 3C	4	-3.31665
Ipp	IAP promoted placental gene	4	-3.31706
4930584F24Rik	RIKEN cDNA 4930584F24 gene	5	-3.32066
2510009E07Rik	RIKEN cDNA 2510009E07 gene	16	-3.3209
Fzd2	frizzled class receptor 2	11	-3.33788
Nkiras1	NFKB inhibitor interacting Ras-like protein 1	14	-3.34491
N6amt1	N-6 adenine-specific DNA methyltransferase 1 (putative)	16	-3.34714
Txk	TXK tyrosine kinase	5	-3.34785
A930002H24Rik	RIKEN cDNA A930002H24 gene	17	-3.35117
Mfsd7b	major facilitator superfamily domain containing 7B	1	-3.35802
Rps13-ps1	ribosomal protein S13, pseudogene 1	1	-3.36852
N6amt2	N(6)-adenine-specific DNA methyltransferase 2	14	-3.38329
RP23-242C19.7	Copper Metabolism Domain Containing 1	11	-3.39765
Pf4	platelet factor 4	5	-3.41272
Pggt1b	protein geranylgeranyltransferase type I, beta subunit	18	-3.43225
Fam212a	family with sequence similarity 212, member A	9	-3.43593
Ccl6	chemokine (C-C motif) ligand 6	11	-3.44062
Nup43	nucleoporin 43	10	-3.44202
Gm9812	predicted gene 9812	12	-3.44949
Ptpn2	protein tyrosine phosphatase, non-receptor type 2	18	-3.45563
Mcm6	minichromosome maintenance complex component 6	1	-3.45657
Ly6c1	lymphocyte antigen 6 complex, locus C1	15	-3.46349
Gm15494_1	predicted gene 15494_1	7	-3.46773
2310033P09Rik	RIKEN cDNA 2310033P09 gene	11	-3.46805
Rpl3-ps2	ribosomal protein L3, pseudogene 2	14	-3.47461
S100a13	S100 calcium binding protein A13	3	-3.48129
C5ar1	complement component 5a receptor 1	7	-3.48587
Gm12034	ribosomal protein S17 pseudogene	11	-3.48939
Efcab4a	EF-hand calcium-binding domain-containing	7	-3.49648
Gm3362	predicted pseudogene 3362	15	-3.50391
Slc25a15	solute carrier family 25 (mitochondrial carrier ornithine transporter), member 15	8	-3.51407
2610507I01Rik	RIKEN cDNA 2610507I01 gene	11	-3.52211
Lair1	leukocyte-associated Ig-like receptor 1	7	-3.52492
Supt4a	suppressor of Ty 4A	11	-3.52849
Tmem150a	transmembrane protein 150A	6	-3.5294
Dzip1l	DAZ interacting protein 1-like	9	-3.52985
Il1rl2	interleukin 1 receptor-like 2	1	-3.55546
Zfp655	zinc finger protein 655	5	-3.56538
Ly9	lymphocyte antigen 9	1	-3.56981
Rhoq	ras homolog family member Q	17	-3.57124
Gm17244	predicted gene 17244	4	-3.57775
Gm11423	predicted gene 11423	11	-3.58324
Fam117a	family with sequence similarity 117, member A	11	-3.58422
Cox17	cytochrome c oxidase assembly protein 17	16	-3.58745
Fzd3	frizzled class receptor 3	14	-3.60416
Arv1	ARV1 homolog, fatty acid homeostasis modulator	8	-3.60457
Gm9887	predicted gene 9887	12	-3.60497
AA465934	expressed sequence AA465934	11	-3.6206
Nus1	NUS1 dehydrodolichyl diphosphate synthase subunit	10	-3.62363
Klk1b26	kallikrein 1-related petidase b26	7	-3.62764
Gm20783	predicted gene, 20783	9	-3.62868
Myo5a	myosin VA	9	-3.638
4933405O20Rik	RIKEN cDNA 4933405O20 gene	7	-3.63864
Dclre1c	DNA cross-link repair 1C	2	-3.64299
Rnf150	ring finger protein 150	8	-3.65101
Fbxl8	F-box and leucine-rich repeat protein 8	8	-3.65297
Cwc27	CWC27 spliceosome-associated protein	13	-3.65498
Ccr1	chemokine (C-C motif) receptor 1	9	-3.65745
Cxcl9	chemokine (C-X-C motif) ligand 9	5	-3.66494
Med30	mediator complex subunit 30	15	-3.6828
Tmem119	transmembrane protein 119	5	-3.68757
Arrdc1	arrestin domain containing 1	2	-3.69202
Siglece	sialic acid binding Ig-like lectin E	7	-3.69534
Zfp869	zinc finger protein 869	8	-3.69656
Klk1	kallikrein 1	7	-3.70567
Rpl13-ps3	ribosomal protein L13, pseudogene 3	1	-3.70859
Cfh	complement component factor h	1	-3.71515
Lfng	LFNG O-fucosylpeptide 3-beta-N-acetylglucosaminyltransferase	5	-3.71717
Gm20628	predicted gene 20628	3	-3.7264
Igf1	insulin-like growth factor 1	10	-3.72824
Fam24a	family with sequence similarity 24, member A	7	-3.7372
Apobec3	apolipoprotein B mRNA editing enzyme, catalytic polypeptide 3	15	-3.78273
Gm5943	ubiquitin-conjugating enzyme E2N pseudogene	X	-3.78327
Gm12434	predicted gene 12434	4	-3.79287
Dph5	diphthamide biosynthesis 5	3	-3.80073
Ifi205	interferon activated gene 205	1	-3.81397
Pcnxl4	Pecanex-like 4	12	-3.81939
Ppp2r3d	protein phosphatase 2 (formerly 2A), regulatory subunit B'', delta	9	-3.84825
Suv39h2	suppressor of variegation 3-9 homolog 2 (Drosophila)	2	-3.84933
Hbb-bs	hemoglobin, beta adult s chain	7	-3.85593
Gm5294	predicted gene 5294	5	-3.85973
Rps6-ps1	ribosomal protein S6, pseudogene 1	15	-3.86575
Trim30a	tripartite motif-containing 30A	7	-3.87122
Lrch4	leucine-rich repeats and calponin homology (CH) domain containing 4	5	-3.88193
Gm20864	predicted gene 20864	Y	-3.8836
Rac2	RAS-related C3 botulinum substrate 2	15	-3.89014
BC042782	jun proto-oncogene, opposite strand	4	-3.89398
Orm1	orosomucoid 1	4	-3.89661
Gm13456	eukaryotic translation elongation factor 1 alpha 1 pseudogene	2	-3.93546
Syt3	synaptotagmin III	7	-3.94894
Sigmar1	sigma non-opioid intracellular receptor 1	4	-3.95243
Cir1	corepressor interacting with RBPJ, 1	2	-3.95256
Gm5800	predicted gene 5800	14	-3.95632
Tnfrsf17	tumor necrosis factor receptor superfamily, member 17	16	-3.96442
Lpar5	lysophosphatidic acid receptor 5	6	-3.96905
Mbip	MAP3K12 binding inhibitory protein 1	12	-3.96981
E130311K13Rik	RIKEN cDNA E130311K13 gene	3	-3.97758
Zfp954	zinc finger protein 954	7	-3.98411
Gm21103	predicted gene, 21103	14	-4.0072
Syde2	synapse defective 1, Rho GTPase, homolog 2 (C. elegans)	3	-4.00806
Cd163	CD163 antigen	6	-4.02268
Ctla2b	cytotoxic T lymphocyte-associated protein 2 beta	13	-4.05725
Ecscr	endothelial cell surface expressed chemotaxis and apoptosis regulator	18	-4.05756
Zdhhc16	zinc finger, DHHC domain containing 16	19	-4.06136
Gorab	golgin, RAB6-interacting	1	-4.0736
H2-Q6	histocompatibility 2, Q region locus 6	17	-4.09282
Raph1	Ras association (RalGDS/AF-6) and pleckstrin homology domains 1	1	-4.1158
Has1	hyaluronan synthase1	17	-4.11674
Yipf4	Yip1 domain family, member 4	17	-4.11928
Cenpq	centromere protein Q	17	-4.13149
Glt6d1	glycosyltransferase 6 domain containing 1	2	-4.14741
Slc22a23	solute carrier family 22, member 23	13	-4.14796
Tlr6	toll-like receptor 6	5	-4.18673
Gm20422	predicted gene 20422	8	-4.19603
Mtrf1	mitochondrial translational release factor 1	14	-4.20383
Gm17344	predicted gene, 17344	8	-4.20446
Gm14484	hypothetical protein LOC547160	X	-4.21706
Clstn3	calsyntenin 3	6	-4.2193
Zc2hc1a	zinc finger, C2HC-type containing 1A	3	-4.22689
A230005M16Rik	RIKEN cDNA A230005M16 gene	2	-4.23121
Abracl	ABRA C-terminal like	10	-4.23742
mt-Ty	mitochondrially encoded tRNA tyrosine	MT 5	-4.23823
P2rx2	purinergic receptor P2X, ligand-gated ion channel, 2	5	-4.25903
Snhg6	small nucleolar RNA host gene 6	1	-4.27908
Hccs	holocytochrome c synthetase	X	-4.28052
Mvd	mevalonate (diphospho) decarboxylase	8	-4.29418
Gp49a	mast cell surface glycoprotein Gp49A precursor	10	-4.298
Tmed6	transmembrane p24 trafficking protein 6	8	-4.32263
Sfrp1	secreted frizzled-related protein 1	8	-4.36859
Colec12	collectin sub-family member 12	18	-4.38135
Crabp2	cellular retinoic acid binding protein II	3	-4.40762
1700022N22Rik	RIKEN cDNA 1700022N22 gene	17	-4.44055
Pdzrn3	PDZ domain containing RING finger 3	6	-4.44889
Ncoa7	nuclear receptor coactivator 7	10	-4.47085
Bmp4	bone morphogenetic protein 4	14	-4.48039
Fetub	fetuin beta	16	-4.48164
Cd2ap	CD2-associated protein	17	-4.48344
mmu-mir-6236	microRNA 6236	9	-4.4901
Glipr2	GLI pathogenesis-related 2	4	-4.51133
Plat	plasminogen activator, tissue	8	-4.51244
Gm24447	predicted gene, 24447	15	-4.52724
Hist3h2bb-ps	histone cluster 3, H2bb, pseudogene	11	-4.52776
1700007B14Rik	RIKEN cDNA 1700007B14 gene	8	-4.52839
Zfx	zinc finger protein X-linked	X	-4.5431
Gm14147	predicted gene 14147	2	-4.55372
Bmp2	bone morphogenetic protein 2	2	-4.55702
Itgal	integrin alpha L	7	-4.55874
Ccl4	chemokine (C-C motif) ligand 4	11	-4.56223
Ackr2	atypical chemokine receptor 2	9	-4.5993
Sulf1	sulfatase 1	1	-4.62098
Kcnk13	potassium channel, subfamily K, member 13	12	-4.6242
Gm561	predicted gene 561	2	-4.63374
Casp1	caspase 1	9	-4.6503
4933428M09Rik	RIKEN cDNA 4933428M09 gene	X	-4.65647
Nlrp1c-ps	NLR family, pyrin domain containing 1C, pseudogene	11	-4.66765
E2f5	E2F transcription factor 5	3	-4.68268
Cd40	CD40 antigen	2	-4.69355
Timp1	tissue inhibitor of metalloproteinase 1	X	-4.76016
Taco1	translational activator of mitochondrially encoded cytochrome c oxidase I	11	-4.79328
1810010H24Rik	RIKEN cDNA 1810010H24 gene	11	-4.8018
Cd86	CD86 antigen	16	-4.81475
1700095A21Rik	RIKEN cDNA 1700095A21 gene	4	-4.82772
Vsig4	V-set and immunoglobulin domain containing 4	X	-4.876
Cela3b	chymotrypsin-like elastase family, member 3B	4	-4.8823
Cyp2j6	cytochrome P450, family 2, subfamily j, polypeptide 6	4	-4.88769
Tfec	transcription factor EC	6	-4.90041
Kdelc1	KDEL (Lys-Asp-Glu-Leu) containing 1	1	-4.90346
Hlx	H2.0-like homeobox	1	-4.94888
Gm15486	predicted gene 15486	1	-4.96876
Baiap2l1	BAI1-associated protein 2-like 1	5	-4.98789
Actg-ps1	actin, gamma, pseudogene 1	8	-5.00583
Gm8995	predicted gene 8995	7	-5.03609
AB124611	cDNA sequence AB124611	9	-5.04487
Dusp8	dual specificity phosphatase 8	7	-5.05953
Blnk	B cell linker	19	-5.06371
Efs	embryonal Fyn-associated substrate	14	-5.11002
Oxct2b	3-oxoacid CoA transferase 2B	4	-5.13911
Cd274	CD274 antigen	19	-5.14329
Pipox	pipecolic acid oxidase	11	-5.15706
Ror1	receptor tyrosine kinase-like orphan receptor 1	4	-5.21574
Gm5901	predicted gene 5901	7	-5.21988
4930430E12Rik	RIKEN cDNA 4930430E12 gene	4	-5.22714
Cables1	CDK5 and Abl enzyme substrate 1	18	-5.24064
Adamts7	a disintegrin-like and metallopeptidase (reprolysin type) with thrombospondin type 1 motif, 7	9	-5.26607
B3gnt2	UDP-GlcNAc:betaGal beta-1,3-N-acetylglucosaminyltransferase 2	11	-5.27381
Cnpy4	canopy FGF signaling regulator 4	5	-5.30834
Ublcp1	ubiquitin-like domain containing CTD phosphatase 1	11	-5.30911
Klk1b1	kallikrein 1-related peptidase b1	7	-5.32568
E030042O20Rik	RIKEN cDNA E030042O20 gene	2	-5.34312
Klk1b22	kallikrein 1-related peptidase b22	7	-5.34724
Vtn	vitronectin	11	-5.35528
Cd19	CD19 antigen	7	-5.36521
Sec16b	SEC16 homolog B (S. cerevisiae)	1	-5.39185
Nkd2	naked cuticle 2 homolog (Drosophila)	13	-5.41681
Ahr	aryl-hydrocarbon receptor	12	-5.42025
Ccl9	chemokine (C-C motif) ligand 9	11	-5.42909
Aurkc	aurora kinase C	7	-5.43041
Gm9994	predicted gene 9994	1	-5.43108
Gm6969	cytochrome c oxidase subunit VIIa polypeptide 2-like pseudogene	12	-5.44788
Rsad2	radical S-adenosyl methionine domain containing 2	12	-5.44873
Rmdn1	regulator of microtubule dynamics 1	4	-5.47098
Gm9780	predicted gene 9780	14	-5.51294
Sp140	Sp140 nuclear body protein	1	-5.55987
Shisa4	shisa family member 4	1	-5.60617
Gm4985	testis derived transcript pseudogene	X	-5.62946
1190002N15Rik	RIKEN cDNA 1190002N15 gene	9	-5.69163
Syt12	synaptotagmin XII	19	-5.69805
Tnfaip8l2	tumor necrosis factor, alpha-induced protein 8-like 2	3	-5.77088
Gm21340	predicted gene, 21340	Y	-5.7882
Gm20532	predicted gene 20532	2	-5.83039
Slc40a1	solute carrier family 40 (iron-regulated transporter), member 1	1	-5.85858
Ddb2	damage specific DNA binding protein 2	2	-5.86755
Niacr1	G-protein coupled receptor 109A	5	-5.87938
Tspan12	tetraspanin 12	6	-5.89526
Klhdc4	kelch domain containing 4	8	-5.89823
Gm11383	prohibitin pseudogene	13	-5.90609
Mir22hg	Mir22 host gene (non-protein coding)	11	-5.92927
D330023K18Rik	RIKEN cDNA D330023K18 gene	2	-5.96643
Tec	tec protein tyrosine kinase	5	-6.03986
mascRNA-menRNA	MALAT1-associated small cytoplasmic RNA/MEN beta RNA	19	-6.05339
Gm15201	predicted gene 15201	X	-6.06626
Bend5	BEN domain containing 5	4	-6.08637
Zfp9	zinc finger protein 9	6	-6.1244
Fbxo47	F-box protein 47	11	-6.19933
Gm10175	ATP synthase, H+ transporting, mitochondrial F0 complex, subunit C2 (subunit 9) pseudogene	7	-6.21855
Acp5	acid phosphatase 5, tartrate resistant	9	-6.22238
Tpt1-ps3	tumor protein, translationally-controlled, pseudogene 3	6	-6.27683
Serpinb8	serine (or cysteine) peptidase inhibitor, clade B, member 8	1	-6.28496
4931431F19Rik	RIKEN cDNA 4931431F19 gene	7	-6.28833
March1	membrane-associated ring finger (C3HC4) 1	8	-6.28904
1700003F17Rik	RIKEN cDNA 1700003F17 gene	11	-6.36504
Mettl4	methyltransferase like 4	17	-6.37845
Spock1	sparc/osteonectin, cwcv and kazal-like domains proteoglycan 1	13	-6.41747
0610040J01Rik	RIKEN cDNA 0610040J01 gene	5	-6.41818
Gm5560	solute carrier family 25 member 5 pseudogene	5	-6.46409
Gcnt3	glucosaminyl (N-acetyl) transferase 3, mucin type	9	-6.51183
Fxyd4	FXYD domain-containing ion transport regulator 4	6	-6.51553
H3f3a-ps2	H3 histone, family 3A, pseudogene 2	16	-6.5489
Tmem95	transmembrane protein 95	11	-6.55328
Scamp4	secretory carrier membrane protein 4	10	-6.56759
Emilin2	elastin microfibril interfacer 2	17	-6.56834
Rps8-ps1	ribosomal protein S8, pseudogene 1	10	-6.57441
Miox	myo-inositol oxygenase	15	-6.57473
4930513O06Rik	RIKEN cDNA 4930513O06 gene	X	-6.57479
4930517O19Rik	RIKEN cDNA 4930517O19 gene	14	-6.59206
Plac9b	placenta specific 9b	14	-6.59851
Mphosph6	M phase phosphoprotein 6	8	-6.69963
Gm12715	actin, gamma, cytoplasmic 1 pseudogene	4	-6.70777
Tyw5	tRNA-yW synthesizing protein 5	1	-6.76
Rpl5-ps1	ribosomal protein L5, pseudogene 1	7	-6.79264
Hist1h2bg	histone cluster 1, H2bg	13	-6.80686
Gm27029	predicted gene 27029	11	-6.8443
5031414D18Rik	RIKEN cDNA 5031414D18 gene	14	-6.85788
Tmem158	transmembrane protein 158	9	-6.89639
Cd300lb	CD300 molecule like family member B	11	-6.96333
Mctp1	multiple C2 domains, transmembrane 1	13	-7.01008
Klk1b8	kallikrein 1-related peptidase b8	7	-7.04082
Snrpn	small nuclear ribonucleoprotein N	7	-7.20747
Gm16020	ribosomal protein S28 pseudogene	5	-7.21201
Gm10076	ribosomal protein L41 pseudogene	14	-7.25659
Mndal	myeloid nuclear differentiation antigen like	1	-7.26121
Ogg1	8-oxoguanine DNA-glycosylase 1	6	-7.32416
Fcna	ficolin A	2	-7.33309
Mafb	v-maf musculoaponeurotic fibrosarcoma oncogene family, protein B (avian)	2	-7.38016
Fam47c	family with sequence similarity 47, member C	X	-7.38757
1700121C08Rik	RIKEN cDNA 1700121C08 gene	4	-7.39219
Thtpa	thiamine triphosphatase	14	-7.41378
4930433N12Rik	RIKEN cDNA 4930433N12 gene	9	-7.41925
Cox20	COX20 Cox2 chaperone	1	-7.47437
Gm5805	predicted gene 5805	15	-7.51337
Nipal2	NIPA-like domain containing 2	15	-7.59655
Nxt2	nuclear transport factor 2-like export factor 2	X	-7.61213
Gm20633	predicted gene 20633	3	-7.9002
Gm10269	ribosomal protein L35 pseudogene	18	-7.94556
Arl9	ADP-ribosylation factor-like 9	5	-7.953
Dmrtc1b	DMRT-like family C1b	X	-8.05786
1700104A03Rik	RIKEN cDNA 1700104A03 gene	9	-8.10521
Azgp1	alpha-2-glycoprotein 1, zinc	5	-8.15626
Slamf8	SLAM family member 8	1	-8.18167
Gm9992	predicted gene 9992	17	-8.19362
Ttc30a1	tetratricopeptide repeat domain 30A1	2	-8.19851
Dnttip2	deoxynucleotidyltransferase, terminal, interacting protein 2	3	-8.2153
Gm10036	ribosomal protein L11 pseudogene	18	-8.39274
Enox2	ecto-NOX disulfide-thiol exchanger 2	X	-8.54077
P2ry12	purinergic receptor P2Y, G-protein coupled 12	3	-8.56795
Uck2_1	uridine-cytidine kinase 2_1	1	-8.64532
Gm8730	ribosomal protein, large, P0 pseudogene	8	-8.66835
Exog	endo/exonuclease (5'-3'), endonuclease G-like	9	-8.74284
4933416C03Rik	RIKEN cDNA 4933416C03 gene	10	-8.7738
Gm14327	predicted gene 14327	2	-9.09537
Gm11240	predicted gene 11240	4	-9.19843
Tnfrsf25	tumor necrosis factor receptor superfamily, member 25	4	-9.39423
Meis3	Meis homeobox 3	7	-9.43165
Il21r	interleukin 21 receptor	7	-9.51953
P2ry13	purinergic receptor P2Y, G-protein coupled 13	3	-9.55762
Acvr2b	activin receptor IIB	9	-9.89797
Igsf6	immunoglobulin superfamily, member 6	7	-10.7044
Gm4937	predicted gene 4937	X	-10.7154
Trpv2	transient receptor potential cation channel, subfamily V, member 2	11	-10.7821
Gm9769	telomerase binding protein, p23; telomerase binding protein p23	6	-10.7867
Pcp4l1	Purkinje cell protein 4-like 1	1	-10.8142
Ccl24	chemokine (C-C motif) ligand 24	5	-10.8373
Clec4d	C-type lectin domain family 4, member d	6	-10.8642
Cd164l2	CD164 sialomucin-like 2	4	-10.9455
Il10	interleukin 10	1	-10.9841
P2ry2	purinergic receptor P2Y, G-protein coupled 2	7	-11.0791
4933402D24Rik	RIKEN cDNA 4933402D24 gene	1	-11.1324
Gm6055	microtubule-associated protein 1 light chain 3 pseudogene 2	14	-11.2
Spaca5	sperm acrosome associated 5	X	-11.2761
Gm11942	ribosomal protein, large, P1 pseudogene	4	-11.5218
Cyp7b1	cytochrome P450, family 7, subfamily b, polypeptide 1	3	-11.567
Fancf	Fanconi anemia, complementation group F	7	-11.6193
Ptprc	protein tyrosine phosphatase, receptor type, C	1	-11.6884
Gstp2	glutathione S-transferase, pi 2	19	-11.7136
Mfng	MFNG O-fucosylpeptide 3-beta-N-acetylglucosaminyltransferase	15	-11.8151
Bank1	B cell scaffold protein with ankyrin repeats 1	3	-11.946
Klhdc9	kelch domain containing 9	1	-11.9491
Lrrc17	leucine rich repeat containing 17	5	-11.9539
Frk	fyn-related kinase	10	-12.0169
Gm21698	predicted gene, 21698	5	-12.2241
Il6	interleukin 6	5	-12.2297
Rsl1	regulator of sex limited protein 1	13	-12.5845
Ceacam1	carcinoembryonic antigen-related cell adhesion molecule 1	7	-12.5984
4930562F07Rik	RIKEN cDNA 4930562F07 gene	1	-12.7962
Pigc	phosphatidylinositol glycan anchor biosynthesis, class C	1	-12.8193
Ccdc66	coiled-coil domain containing 66	14	-12.884
Gm20616	predicted gene 20616	19	-12.9921
Hist1h2ap	histone cluster 1, H2ap	13	-13.1088
Lmo2	LIM domain only 2	2	-13.1099
4933437N03Rik	RIKEN cDNA 4933437N03 gene	4	-13.2759
C630016N16Rik	RIKEN cDNA C630016N16 gene	7	-13.3167
Rnu11	U11 small nuclear RNA	4	-13.3949
Gm14173	ribosomal protein L37a pseudogene	2	-13.4261
Zfp647	zinc finger protein 647	15	-13.5028
Ccdc82	coiled-coil domain containing 82	9	-13.9136
Hrsp12	ribonuclease UK114	15	-14.0143
Igtp	interferon gamma induced GTPase	11	-14.2734
Gimap6	GTPase, IMAP family member 6	6	-14.5537
Ntrk1	neurotrophic tyrosine kinase, receptor, type 1	3	-14.9475
ACEA_U3_2	ACEA small nucleolar RNA U3	19	-15.0772
Clic5	chloride intracellular channel 5	17	-15.1297
Tlr1	toll-like receptor 1	5	-15.4952
Foxl2	forkhead box L2	9	-15.6184
Gm10143	predicted gene 10143	19	-15.7333
Prdm1	PR domain containing 1, with ZNF domain	10	-16.2768
Gm11710	predicted gene 11710	11	-16.3008
Hyal1	hyaluronoglucosaminidase 1	9	-16.349
Rnf133	ring finger protein 133	6	-16.7045
Gm10800	predicted gene 10800	2	-17.1717
Speer4e	spermatogenesis associated glutamate (E)-rich protein 4e	5	-19.7903
Gm6664	predicted gene 6664	X	-19.9978
Rps12-ps10	ribosomal protein S12, pseudogene 10	11	-20.8146
Nxf2	nuclear RNA export factor 2	X	-21.4572
Bcl2a1b	B cell leukemia/lymphoma 2 related protein A1b	9	-22.4032
Gm15772	ribosomal protein L26 pseudogene	5	-23.7464
Gm6984	predicted gene 6984	14	-23.8364
Ptplad2	3-hydroxyacyl-CoA dehydratase 4	4	-24.5705
4931440J10Rik	RIKEN cDNA 4931440J10 gene	14	-25.1564
Car9	carbonic anhydrase 9	4	-25.1634
4930583P06Rik	RIKEN cDNA 4930583P06 gene	2	-26.6244
Iqcf6	IQ motif containing F6	9	-26.6309
Gm10410	predicted gene 10410	14	-26.6823
Fcgr4	Fc receptor, IgG, low affinity IV	1	-27.0758
Gpr135	G protein-coupled receptor 135	12	-29.5895
Sfrp4	secreted frizzled-related protein 4	13	-30.3466
Gm10169	macrophage migration inhibitory factor, pseudogene 4	7	-32.1231
Cdkn2aipnl	CDKN2A interacting protein N-terminal like	11	-32.3294
Gm26870	predicted gene 26870	9	-34.0145
Gcnt2	glucosaminyl (N-acetyl) transferase 2, I-branching enzyme	13	-34.9205
Gm23689	predicted gene 4937	16	-34.9417
RP24-234J3.4	Uncharacterized Protein C14orf142	12	-35.4892
Cdk5r1	cyclin-dependent kinase 5, regulatory subunit 1 (p35)	11	-37.8209
Gm10801	predicted gene 10801	2	-41.0406
Gm5621	predicted gene 5621	9	-42.0001
Gm14396	predicted gene 14396	2	-42.0252
Tmem185b	transmembrane protein 185B	1	-43.803
Gm13443	glyoxalase 1 pseudogene	2	-48.9294
Gm15980	predicted gene 15980	16	-49.1244
Gm2830	predicted gene 2830	13	-52.9047
Gm6030	predicted gene 6030	16	-53.4189
Gm21970	predicted gene 21970	16	-54.3688
Tagln	transgelin	9	-60.3419
Gm8362	predicted gene 8362	14	-60.4761
Gm13205	predicted gene 13205	4	-63.5509
Gm7808	ubiquitin A-52 residue ribosomal protein fusion product 1 pseudogene	9	-64.216
Prss50	protease, serine 50	9	-65.1763
Gm12286	glyceraldehyde-3-phosphate dehydrogenase pseudogene	11	-68.1537
Arntl2	aryl hydrocarbon receptor nuclear translocator-like 2	6	-69.9621
Gm4518	glyceraldehyde-3-phosphate dehydrogenase pseudogene	17	-72.6831
Gm21811	predicted gene, 21811	8	-73.8834
Gm4149	ribosomal protein L37a pseudogene	13	-75.2811
Gm24459	predicted gene 24459	8	-81.7991
Ptgs2	prostaglandin-endoperoxide synthase 2	1	-83.2712
Jmjd7	jumonji domain containing 7	2	-85.6035
Hist1h2bh	histone cluster 1, H2bh	13	-87.8739
Gm12174	predicted gene 12174	11	-90.0533
Gm14323	ribosomal protein S8 pseudogene	2	-90.2722
Gm23153	predicted gene 23153	1	-90.7676
Gm10093	histone deacetylase 1 pseudogene	17	-97.9622
Gm14263	ribosomal protein S2 pseudogene	2	-98.4414
Mospd1	motile sperm domain containing 1	X	-100.537
Gm10221	ATP synthase, H+ transporting, mitochondrial F0 complex, subunit g pseudogene	5	-103.61
Ugt1a6b	UDP glucuronosyltransferase 1 family, polypeptide A6B	1	-113.102
4930505N22Rik	RIKEN cDNA 4930505N22 gene	19	-115.227
Gm4950	proteasome (prosome, macropain) subunit, beta type 3 pseudogene	18	-116.077
Rpl19-ps11	ribosomal protein L19, pseudogene 11	3	-118.914
Gm6117	predicted gene 6117	6	-123.779
Serpina3l-ps	serine (or cysteine) peptidase inhibitor, clade A, member 3L, pseudogene	12	-130.094
Gm4204	nucleosome assembly protein 1-like 1 pseudogene	1	-132.418
Cml5	probable N-acetyltransferase CML5	6	-134.728
Gm11824	ribosomal protein SA pseudogene	4	-135.126
Casp12	caspase 12	9	-168.47
Gm20683	predicted gene 20683	17	-178.656
Pagr1b	PAXIP1 associated glutamate rich protein 1B	7	-191.719
4933402N22Rik	RIKEN cDNA 4933402N22 gene	5	-213.795
Gm12183	DEAD (Asp-Glu-Ala-Asp) box polypeptide 5 pseudogene	11	-219.61
Gm7290	ribosomal protein L13 pseudogene	7	-250.385
Zfp97	zinc finger protein 97	17	-352.41
Gm4181	predicted gene 4181	14	-354.329
