# Supplementary material for: MAFB is dispensable for the fetal testis morphogenesis and the maintenance of spermatogenesis in adult mice
Source: PLoS One. 2018 Jan 11;13(1):e0190800. doi: 10.1371/journal.pone.0190800 (PMC5764304; doi:10.1371/journal.pone.0190800)
Supplement: S2 Table — (XLSX) [file pone.0190800.s002.xlsx]

## Sheet: Sheet１
S2 Table. List of the up-regulated transcripts of Mafb-cKO Sertoli cells.
Feature ID	Description	Chromosome	Fold Change
Dnah7b	dynein, axonemal, heavy chain 7B	1	2.00406
Med19	mediator complex subunit 19	2	2.00528
Mtmr9	myotubularin related protein 9	14	2.00829
Sec1	secretory blood group 1	7	2.00893
Mto1	mitochondrial tRNA translation optimization 1	9	2.00974
Ndufb4	NADH dehydrogenase (ubiquinone) 1 beta subcomplex 4	16	2.00991
Pnkd	paroxysmal nonkinesiogenic dyskinesia	1	2.01097
Snip1	Smad nuclear interacting protein 1	4	2.01136
Ccdc155	coiled-coil domain containing 155	7	2.01167
Incenp	inner centromere protein	19	2.01283
Brsk1	BR serine/threonine kinase 1	7	2.01292
Wdr65	WD repeat-containing protein 65	4	2.01484
Cklf	chemokine-like factor	8	2.0149
Setd6	SET domain containing 6	8	2.01529
Tmem247	transmembrane protein 247	17	2.01635
Insl3	insulin-like 3	8	2.021
4933422H20Rik	tripartite motif protein 47-like	11	2.02168
Fbxl4	F-box and leucine-rich repeat protein 4	5	2.02191
Cib2	calcium and integrin binding family member 2	9	2.02476
Pm20d2	peptidase M20 domain containing 2	4	2.0261
Mavs	mitochondrial antiviral signaling protein	2	2.02654
Acrbp	acyl-CoA synthetase long-chain family member 6	11	2.02775
Nfatc2ip	nuclear factor of activated T cells, cytoplasmic, calcineurin dependent 2 interacting protein	7	2.02802
Tcp10c	t-complex protein 10c	17	2.02807
9130023H24Rik	RIKEN cDNA 9130023H24 gene	7	2.03221
Cryz	crystallin, zeta	3	2.03324
Cst12	cystatin 12	2	2.034
Fam84a	family with sequence similarity 84, member A	6	2.034
Spag5	sperm associated antigen 5	11	2.03506
Gm20605	predicted gene 20605	5	2.0416
Gm6772	hypothetical protein LOC627607	12	2.04204
Usp8	ubiquitin specific peptidase 8	2	2.04265
4930415O20Rik	RIKEN cDNA 4930415O20 gene	15	2.0437
Dgkh	diacylglycerol kinase, eta	14	2.04454
Napepld	N-acyl phosphatidylethanolamine phospholipase D	5	2.04512
Stx1a	syntaxin 1A (brain)	5	2.04745
1700017D01Rik	RIKEN cDNA 1700017D01 gene	19	2.0486
Sept10	septin 10	10	2.04925
Zfp574	zinc finger protein 574	7	2.05048
Qpct	glutaminyl-peptide cyclotransferase (glutaminyl cyclase)	17	2.05188
Glb1l3	galactosidase, beta 1 like 3	9	2.05371
4930557F10Rik	RIKEN cDNA 4930557F10 gene	13	2.05379
4930579C12Rik	RIKEN cDNA 4930579C12 gene	9	2.05474
Zc2hc1c	zinc finger, C2HC-type containing 1C	12	2.05718
Zfp110	zinc finger protein 110	7	2.05749
Slc22a21	solute carrier family 22 (organic cation transporter), member 21	11	2.0607
1810020O05Rik	Riken cDNA 1810020O05 gene	6	2.06121
Mapt	microtubule-associated protein tau	11	2.06144
Dnaaf1	dynein, axonemal assembly factor 1	8	2.06213
Ccdc12	coiled-coil domain containing 12	9	2.06297
Reps1	RalBP1 associated Eps domain containing protein	10	2.06438
Mtap	methylthioadenosine phosphorylase	4	2.06472
Hpdl	4-hydroxyphenylpyruvate dioxygenase-like	4	2.06923
Klf17	Kruppel-like factor 17	4	2.07008
Ttc29	tetratricopeptide repeat domain 29	8	2.07054
Ccdc33	coiled-coil domain containing 33	9	2.07182
Poc1a	POC1 centriolar protein A	9	2.07433
Nek2	NIMA (never in mitosis gene a)-related expressed kinase 2	1	2.077
Brms1l	breast cancer metastasis-suppressor 1-like	12	2.07708
Ace3	acid phosphatase 6, lysophosphatidic	3	2.07714
Tcta	T cell leukemia translocation altered gene	9	2.0773
Rnf32	ring finger protein 32	5	2.07963
Mroh2a	maestro heat-like repeat family member 2A	1	2.0812
Cacna1h	calcium channel, voltage-dependent, T type, alpha 1H subunit	17	2.08167
Zfp408	zinc finger protein 408	2	2.08292
Map1s	microtubule-associated protein 1S	8	2.08319
Top1mt	DNA topoisomerase 1, mitochondrial	15	2.08607
M1ap	meiosis 1 associated protein	6	2.08615
Zfp654	zinc finger protein 654	16	2.08721
Ndufaf7	NADH dehydrogenase (ubiquinone) 1 alpha subcomplex assembly factor 7	17	2.08725
Trmt1l	tRNA methyltransferase 1 like	1	2.08768
Sall2	sal-like 2 (Drosophila)	14	2.0881
Pabpc2	poly(A) binding protein, cytoplasmic 2	18	2.08816
Gm5617	predicted gene 5617	9	2.08919
D7Ertd443e	DNA segment, Chr 7, ERATO Doi 443, expressed	7	2.09159
Vangl1	vang-like 1 (van gogh, Drosophila)	3	2.09259
Rab11fip1	RAB11 family interacting protein 1 (class I)	8	2.09336
Tuba3b	tubulin, alpha 3B	6	2.09351
Mrpl51	mitochondrial ribosomal protein L51	6	2.09363
Sox13	SRY (sex determining region Y)-box 13	1	2.09386
Nupl2	nucleoporin like 2	5	2.0943
R3hdm1	R3H domain containing 1	1	2.09547
4930427A07Rik	RIKEN cDNA 4930427A07 gene	12	2.09828
Naa20	N(alpha)-acetyltransferase 20, NatB catalytic subunit	2	2.0992
Sema6c	sema domain, transmembrane domain (TM), and cytoplasmic domain, (semaphorin) 6C	3	2.10111
Sac3d1	SAC3 domain containing 1	19	2.10148
Pam16	presequence translocase-asssociated motor 16 homolog (S. cerevisiae)	16	2.10208
Tuba3a	tubulin, alpha 3A	6	2.10294
Dusp28	dual specificity phosphatase 28	1	2.10344
D430042O09Rik	RIKEN cDNA D430042O09 gene	7	2.10456
Hist1h4n	histone cluster 1, H4n	13	2.10493
Fgfr1op	Fgfr1 oncogene partner	3	2.10613
Qrich2	glutamine rich 2	11	2.10731
Gng11	guanine nucleotide binding protein (G protein), gamma 11	6	2.10807
Dcps	decapping enzyme, scavenger	9	2.10934
Fbxo21	F-box protein 21	7	2.11369
L3mbtl2	l(3)mbt-like 2 (Drosophila)	15	2.11391
Gm5862	predicted gene 5862	5	2.11604
Ciapin1	cytokine induced apoptosis inhibitor 1	8	2.1163
Pkd2l2	polycystic kidney disease 2-like 2	18	2.11644
Spesp1	sperm equatorial segment protein 1	9	2.11742
Mdh1b	malate dehydrogenase 1B, NAD (soluble)	1	2.11763
Fam178b	family with sequence similarity 178, member B	11	2.11775
Ankrd42	ankyrin repeat domain 42	7	2.12164
1700011J10Rik	RIKEN cDNA 1700011J10 gene	12	2.12299
Grtp1	GH regulated TBC protein 1	8	2.1243
Sh3tc1	SH3 domain and tetratricopeptide repeats 1	5	2.12474
Slc25a47	solute carrier family 25, member 47	12	2.12614
Abcb8	ATP-binding cassette, sub-family B (MDR/TAP), member 8	5	2.12728
Higd1a	HIG1 domain family, member 1A	9	2.1275
Ifrd2	interferon-related developmental regulator 2	9	2.12754
Cmc1	COX assembly mitochondrial protein 1	9	2.1288
Prr24	proline-rich protein 24	7	2.12946
H2-Ke2	prefoldin subunit 6	17	2.12994
Dnlz	DNL-type zinc finger	2	2.13114
Ubxn10	UBX domain protein 10	4	2.13127
Hist1h1b	histone cluster 1, H1b	13	2.13288
Wfs1	Wolfram syndrome 1 homolog (human)	5	2.13369
6330419J24Rik	small integral membrane protein 10 like 2A	X	2.13505
Slc9b1	solute carrier family 9, subfamily B (NHA1, cation proton antiporter 1), member 1	3	2.13577
Rab3ip	RAB3A interacting protein	10	2.14008
Col2a1	collagen, type II, alpha 1	15	2.14068
Gm5382	H2A histone family member L1N	X	2.14124
Lmtk3	lemur tyrosine kinase 3	7	2.14133
1700108N11Rik	RIKEN cDNA 1700108N11 gene	2	2.14303
Edc3	enhancer of mRNA decapping 3	9	2.14323
Tcf7l2	transcription factor 7 like 2, T cell specific, HMG box	19	2.14385
Rimbp3	RIMS binding protein 3	16	2.1443
Lyar	Ly1 antibody reactive clone	5	2.14563
Pla2g2c	phospholipase A2, group IIC	4	2.14602
Fancg	Fanconi anemia, complementation group G	13	2.14605
Cyb5d2	cytochrome b5 domain containing 2	11	2.14637
Mb21d2	Mab-21 domain containing 2	16	2.14779
1700028J19Rik	RIKEN cDNA 1700028J19 gene	7	2.14873
1700006A11Rik	RIKEN cDNA 1700006A11 gene	3	2.15014
Camkk1	calcium/calmodulin-dependent protein kinase kinase 1, alpha	11	2.15049
Rrm2	ribonucleotide reductase M2	12	2.15139
Nup188	nucleoporin 188	2	2.15292
ACE3	angiotensin I converting enzyme (peptidyl-dipeptidase A) 3	11	2.15318
Krtcap3	keratinocyte associated protein 3	5	2.15329
Tsen15	tRNA splicing endonuclease subunit 15	1	2.15484
1700001C19Rik	RIKEN cDNA 1700001C19 gene	17	2.15557
Cd9	CD9 antigen	6	2.15686
Tmem191c	transmembrane protein 191C	16	2.15802
E2f4	E2F transcription factor 4	8	2.1593
Bcl2l12	BCL2-like 12 (proline rich)	7	2.15969
Ppp1r13l	protein phosphatase 1, regulatory (inhibitor) subunit 13 like	7	2.15988
Gm15491	predicted gene 15491	19	2.15989
Cstf1	cleavage stimulation factor, 3' pre-RNA, subunit 1	2	2.16011
Anxa9	annexin A9	3	2.16029
Tprn	taperin	2	2.16261
Fam209	family with sequence similarity 209	5	2.16268
BC026585	cDNA sequence BC026585	1	2.16391
Dpm2	dolichol-phosphate (beta-D) mannosyltransferase 2	2	2.16479
Rasl11b	RAS-like, family 11, member B	5	2.16505
Ube2e1	ubiquitin-conjugating enzyme E2E 1	14	2.16508
Rhpn1	rhophilin, Rho GTPase binding protein 1	15	2.16731
Ckap2l	cytoskeleton associated protein 2-like	2	2.16795
Tmem52	transmembrane protein 52	4	2.16901
Traf4	TNF receptor associated factor 4	11	2.16942
Fam120b	family with sequence similarity 120, member B	X	2.16964
Dnaaf2	dynein, axonemal assembly factor 2	12	2.17129
Cyb561a3	cytochrome b561 family, member A3	19	2.1724
Vamp7-ps	vesicle-associated membrane protein 7, pseudogene	2	2.17386
Fbp1	fructose bisphosphatase 1	7	2.17446
Tekt4	tektin 4	17	2.17507
Ccdc41os1	centrosomal protein 83, opposite strand	10	2.17635
Dnaja4	DnaJ heat shock protein family (Hsp40) member A4	9	2.17645
Nmnat1	nicotinamide nucleotide adenylyltransferase 1	4	2.17793
Abhd14a	abhydrolase domain containing 14A	9	2.17888
Sept4	septin 4	11	2.18103
Catsper1	cation channel, sperm associated 1	19	2.18232
Ralgps1	Ral GEF with PH domain and SH3 binding motif 1	2	2.18246
4931428F04Rik	RIKEN cDNA 4931428F04 gene	8	2.18264
Usp15	ubiquitin specific peptidase 15	10	2.18623
Tarbp2	TARBP2, RISC loading complex RNA binding subunit	15	2.18687
Tbcc	tubulin-specific chaperone C	17	2.18968
Caskin1	CASK interacting protein 1	17	2.19052
H2afx	H2A histone family, member X	9	2.19069
Slc2a3	solute carrier family 2 (facilitated glucose transporter), member 3	6	2.19231
Sun3	Sad1 and UNC84 domain containing 3	11	2.19322
Trim3	tripartite motif-containing 3	7	2.19464
Adprhl2	ADP-ribosylhydrolase like 2	4	2.1949
Ttc18	tetratricopeptide repeat domain 18 isoform 3	14	2.20004
Tmem14a	transmembrane protein 14A	1	2.2011
Zpbp	zona pellucida binding protein	11	2.20142
Fgd1	FYVE, RhoGEF and PH domain containing 1	17	2.20259
Psmg3	proteasome (prosome, macropain) assembly chaperone 3	5	2.20304
Ccdc38	coiled-coil domain containing 38	10	2.2045
Rpf2	ribosome production factor 2 homolog	10	2.20467
Tex21	testis expressed gene 21	12	2.20495
Ndufa5	NADH dehydrogenase (ubiquinone) 1 alpha subcomplex, 5	6	2.20527
Pygm	muscle glycogen phosphorylase	19	2.20612
Mroh4	maestro heat-like repeat family member 4	15	2.20738
Fut4	fucosyltransferase 4	9	2.20856
Mns1	meiosis-specific nuclear structural protein 1	9	2.2155
Tekt5	tektin 5	16	2.21597
Thra	thyroid hormone receptor alpha	11	2.21605
Il15	interleukin 15	8	2.21912
Gca	grancalcin	2	2.21972
Lsm7	LSM7 homolog, U6 small nuclear RNA and mRNA degradation associated	10	2.22018
Cep63	centrosomal protein 63	9	2.22061
Sap30	sin3 associated polypeptide	8	2.22265
Vps72	vacuolar protein sorting 72	3	2.2234
Asf1b	anti-silencing function 1B histone chaperone	8	2.22372
Tmem81	transmembrane protein 81	1	2.22439
Skp2	S-phase kinase-associated protein 2 (p45)	15	2.22454
Gpr19	G protein-coupled receptor 19	6	2.22538
Hspb1	heat shock protein 1	5	2.22541
4931429L15Rik	RIKEN cDNA 4931429L15 gene	9	2.22565
4921539E11Rik	RIKEN cDNA 4921539E11 gene	4	2.22588
Cox8c	cytochrome c oxidase subunit VIIIc	12	2.22836
Ccnb2	cyclin B2	9	2.22874
1700011M02Rik	RIKEN cDNA 1700011M02 gene	X	2.23023
Arl6	ADP-ribosylation factor-like 6	16	2.23245
Rn7sk	RNA, 7SK, nuclear	9	2.2358
Dctpp1	dCTP pyrophosphatase 1	7	2.23608
Taf4a	TAF4A RNA polymerase II, TATA box binding protein (TBP)-associated factor	2	2.237
Fam183b	family with sequence similarity 183, member B	19	2.23712
Wdr20b	WD repeat-containing protein 20	12	2.23753
Rfx4	regulatory factor X, 4 (influences HLA class II expression)	10	2.23825
1700010B08Rik	RIKEN cDNA 1700010B08 gene	2	2.23853
Homez	homeodomain leucine zipper-encoding gene	14	2.23863
Fam160b2	family with sequence similarity 160, member B2	1	2.23876
Atp6ap1l	ATPase, H+ transporting, lysosomal accessory protein 1-like	13	2.24072
Mrps16	mitochondrial ribosomal protein S16	14	2.24213
Ccdc135	coiled-coil domain-containing protein 135	8	2.24274
H1fx	H1 histone family, member X	6	2.24366
Tnk2	tyrosine kinase, non-receptor, 2	16	2.24374
Prss40	protease, serine 40	1	2.24781
Dnah10	dynein, axonemal, heavy chain 10	5	2.24848
Zfp541	zinc finger protein 541	7	2.24967
Gm21092	cadherin 11 pseudogene	8	2.2503
Shcbp1l	Shc SH2-domain binding protein 1-like	1	2.25179
Gsto2	glutathione S-transferase omega 2	19	2.25501
E130309D02Rik	RIKEN cDNA E130309D02 gene	5	2.25569
Ggn	gametogenetin	7	2.2605
Llph	LLP homolog, long-term synaptic facilitation (Aplysia)	10	2.26224
Tex24	testis expressed gene 24	8	2.26242
Ndufaf2	NADH dehydrogenase (ubiquinone) 1 alpha subcomplex, assembly factor 2	13	2.26409
Ndufb3	NADH dehydrogenase (ubiquinone) 1 beta subcomplex 3	1	2.26522
Tdp1	tyrosyl-DNA phosphodiesterase 1	12	2.26608
3110040N11Rik	RIKEN cDNA 3110040N11 gene	7	2.26717
Spag6	sperm associated antigen 6	2	2.26754
Adam30	a disintegrin and metallopeptidase domain 30	3	2.27075
Ttll4	tubulin tyrosine ligase-like family, member 4	1	2.271
Izumo4	IZUMO family member 4	10	2.27334
Arfrp1	ADP-ribosylation factor related protein 1	2	2.27549
Arrdc5	arrestin domain containing 5	17	2.27662
1600016N20Rik	lamin tail domain containing 2	7	2.2775
AY702103	cDNA sequence AY702103	17	2.27758
Apba1	amyloid beta (A4) precursor protein binding, family A, member 1	19	2.27796
Nup62	nucleoporin 62	7	2.27799
Gm20946	predicted gene, 20946	8	2.27907
Ccno	cyclin O	13	2.28035
Cdk5rap3	CDK5 regulatory subunit associated protein 3	11	2.2807
Secisbp2	SECIS binding protein 2	13	2.28237
Msh2	mutS homolog 2	17	2.28272
4930544D05Rik	RIKEN cDNA 4930544D05 gene	11	2.28486
Dhx35	DEAH (Asp-Glu-Ala-His) box polypeptide 35	2	2.28522
Csl	citrate synthase like	10	2.28546
Glipr1l1	GLI pathogenesis-related 1 like 1	10	2.28656
1110004E09Rik	RIKEN cDNA 1110004E09 gene	16	2.28661
Dut	deoxyuridine triphosphatase	2	2.28683
Mplkip	M-phase specific PLK1 intereacting protein	13	2.28761
Catsperd	catsper channel auxiliary subunit delta	17	2.29261
1700113H08Rik	RIKEN cDNA 1700113H08 gene	10	2.29398
Fam118a	family with sequence similarity 118, member A	17	2.29839
Nudt7	nudix (nucleoside diphosphate linked moiety X)-type motif 7	8	2.29896
Snora24	small nucleolar RNA, H/ACA box 24	3	2.29905
Lypd4	Ly6/Plaur domain containing 4	7	2.30066
Ccdc61	coiled-coil domain containing 61	7	2.3014
Prdx6b	peroxiredoxin 6B	2	2.30171
1700085B03Rik	RIKEN cDNA 1700094D03 gene	3	2.30296
4921528I07Rik	RIKEN cDNA 4921528I07 gene	9	2.30503
Nxph3	neurexophilin 3	11	2.3066
Ulk3	unc-51-like kinase 3	9	2.3073
Gys1	glycogen synthase 1, muscle	7	2.30988
Gm11629	predicted gene 11629	11	2.31011
Rhcg	Rhesus blood group-associated C glycoprotein	7	2.31074
Rabggta	Rab geranylgeranyl transferase, a subunit	14	2.31088
Inpp1	inositol polyphosphate-1-phosphatase	1	2.31611
Rfc4	replication factor C (activator 1) 4	16	2.31678
Ppp1r16a	protein phosphatase 1, regulatory (inhibitor) subunit 16A	15	2.31769
Hoxd3	homeobox D3	2	2.32064
Mapk8ip2	mitogen-activated protein kinase 8 interacting protein 2	15	2.32214
Smpd4	sphingomyelin phosphodiesterase 4	16	2.3257
Camsap3	calmodulin regulated spectrin-associated protein family, member 3	8	2.32601
Slc2a5	solute carrier family 2 (facilitated glucose transporter), member 5	4	2.32754
Gm5174	predicted gene 5174	10	2.32842
Msrb2	methionine sulfoxide reductase B2	2	2.32987
Scrn2	secernin 2	11	2.33018
Gltscr1	glioma tumor suppressor candidate region gene 1	7	2.33075
Magi2_1	membrane associated guanylate kinase, WW and PDZ domain containing 2_1	11	2.33153
4933436C20Rik	colorectal neoplasia differentially expressed (non-protein coding)	8	2.33191
Crebzf	CREB/ATF bZIP transcription factor	7	2.33212
1700029M20Rik	RIKEN cDNA 1700029M20 gene	4	2.33295
Slco6c1	solute carrier organic anion transporter family, member 6c1	1	2.33369
Grik5	glutamate receptor, ionotropic, kainate 5 (gamma 2)	7	2.3352
Pxdn	peroxidasin	12	2.33559
Mcm2	minichromosome maintenance complex component 2	6	2.33671
Cchcr1	coiled-coil alpha-helical rod protein 1	17	2.33694
Smim11	small integral membrane protein 11	16	2.33716
Efcab8	EF-hand calcium binding domain 8	2	2.33828
Mcat	malonyl CoA:ACP acyltransferase (mitochondrial)	15	2.33845
Med18	mediator complex subunit 18	4	2.33847
Znf512b	zinc finger protein 512B	2	2.34104
Lrrc56	leucine rich repeat containing 56	7	2.34202
4930433I11Rik	RIKEN cDNA 4930433I11 gene	7	2.34343
4930505A04Rik	RIKEN cDNA 4930505A04 gene	11	2.34709
Sugp2	SURP and G patch domain containing 2	8	2.34898
Ropn1l	ropporin 1-like	15	2.34946
Fam50b	family with sequence similarity 50, member B	11	2.35252
Ccdc60	coiled-coil domain containing 60	5	2.35569
Lrrc48	leucine rich repeat containing 48	11	2.3598
Otud7b	OTU domain containing 7B	3	2.36004
1700014D04Rik	RIKEN cDNA 1700014D04 gene	13	2.36164
Hmces	5-hydroxymethylcytosine (hmC) binding, ES cell specific	6	2.36332
Rprd1a	regulation of nuclear pre-mRNA domain containing 1A	18	2.36385
Dedd	death effector domain-containing	1	2.36411
Tbata	thymus, brain and testes associated	10	2.36508
Lpcat4	lysophosphatidylcholine acyltransferase 4	2	2.36721
Hist1h1a	histone cluster 1, H1a	13	2.36725
RP24-161L16	Mus musculus BAC clone RP24-161L16	9	2.36734
BC061195	cDNA sequence BC061195	X	2.36747
Tubb4b-ps1	tubulin, beta 4B class IVB, pseudogene 1	5	2.36813
Tmem183a	transmembrane protein 183A	1	2.37437
Pom121l2	POM121 membrane glycoprotein-like 2 (rat)	13	2.37478
Pdzd9	PDZ domain containing 9	7	2.37772
Clgn	calmegin	8	2.38144
Nme5	NME/NM23 family member 5	18	2.38151
Sox12	SRY (sex determining region Y)-box 12	2	2.38195
Ercc1	excision repair cross-complementing rodent repair deficiency, complementation group 1	2	2.38715
Ndufb2	NADH dehydrogenase (ubiquinone) 1 beta subcomplex, 2	6	2.38727
Gm6605	predicted gene 6605	7	2.38863
Pask	PAS domain containing serine/threonine kinase	1	2.39123
Leng1	leukocyte receptor cluster (LRC) member 1	7	2.39337
0610009L18Rik	RIKEN cDNA 0610009L18 gene	11	2.39398
Slc52a2	solute carrier protein 52, member 2	15	2.39532
Eno3	enolase 3, beta muscle	11	2.39622
Ahi1	Abelson helper integration site 1	10	2.3973
Defb33	defensin beta 33	8	2.39844
Gm17673	predicted gene 17673	12	2.39901
Slx4	SLX4 structure-specific endonuclease subunit homolog (S. cerevisiae)	16	2.39964
Sema7a	sema domain, immunoglobulin domain (Ig), and GPI membrane anchor, (semaphorin) 7A	9	2.40317
Cep41	centrosomal protein 41	6	2.40952
4933427G17Rik	RIKEN cDNA 4933427G17 gene	7	2.41008
Cks2	CDC28 protein kinase regulatory subunit 2	13	2.41426
Aaas	achalasia, adrenocortical insufficiency, alacrimia	15	2.41546
1700023F06Rik	RIKEN cDNA 1700023F06 gene	11	2.41976
Zbtb42	zinc finger and BTB domain containing 42	12	2.42068
Mansc4	MANSC domain containing 4	6	2.4209
Tekt3	tektin 3	11	2.42488
Glt1d1	glycosyltransferase 1 domain containing 1	5	2.42495
Sccpdh	saccharopine dehydrogenase (putative)	1	2.42898
Cypt3	cysteine-rich perinuclear theca 3	X	2.43225
4933413G19Rik	RIKEN cDNA 4933413G19 gene	6	2.43427
B4galt7	xylosylprotein beta1,4-galactosyltransferase, polypeptide 7 (galactosyltransferase I)	13	2.43644
Enthd2	ENTH domain containing 2	7	2.4397
Plac9a	placenta specific 9a	14	2.43999
Fam227b	family with sequence similarity 227, member B	4	2.44008
1700021N21Rik	RIKEN cDNA 1700021N21 gene	4	2.44153
Cox7c	cytochrome c oxidase subunit VIIc	13	2.44703
1700034J05Rik	RIKEN cDNA 1700034J05 gene	6	2.44759
Fam189a2	family with sequence similarity 189, member A2	2	2.44932
Fbxl19	F-box and leucine-rich repeat protein 19	4	2.45004
Lca5l	Leber congenital amaurosis 5-like	16	2.45034
Gm6981	glyceraldehyde-3-phosphate dehydrogenase pseudogene	9	2.45246
4930428D18Rik	claudin 34B4	X	2.45248
Samd1	sterile alpha motif domain containing 1	8	2.45378
Cep89	centrosomal protein 89	7	2.4539
4833427G06Rik	RIKEN cDNA 4833427G06 gene	9	2.45414
Mrps14	mitochondrial ribosomal protein S14	1	2.45458
Gpatch2	G patch domain containing 2	1	2.45811
Loh12cr1	loss of heterozygosity 12 chromosomal region 1	6	2.46319
Endod1	endonuclease domain containing 1	9	2.46378
Tmprss13	transmembrane protease, serine 13	9	2.46774
Wfdc15a	WAP four-disulfide core domain 15A	2	2.46917
D1Ertd622e	DNA segment, Chr 1, ERATO Doi 622, expressed	1	2.4716
Piwil1	piwi-like RNA-mediated gene silencing 1	5	2.47516
Shbg	sex hormone binding globulin	11	2.47581
Taf1b	TATA-box binding protein associated factor, RNA polymerase I, B	12	2.47758
Mppe1	metallophosphoesterase 1	18	2.48128
Glns-ps1	glutamine synthetase pseudogene 1	11	2.48276
Slx1b	SLX1 structure-specific endonuclease subunit homolog B (S. cerevisiae)	7	2.4836
Etohd2	ethanol decreased 2	7	2.48366
Gm20603	predicted gene 20603	9	2.48501
Ankrd45	ankyrin repeat domain 45	1	2.48964
Prss54	protease, serine 54	8	2.48994
Fhdc1	FH2 domain containing 1	16	2.49168
Hunk	hormonally upregulated Neu-associated kinase	16	2.49195
Birc5	baculoviral IAP repeat-containing 5	11	2.4966
4933414I15Rik	RIKEN cDNA 4933414I15 gene	11	2.49696
Aurka	aurora kinase A	2	2.50022
Chst14	carbohydrate (N-acetylgalactosamine 4-0) sulfotransferase 14	2	2.50543
Dusp15	dual specificity phosphatase-like 15	2	2.51381
Rapgef3	Rap guanine nucleotide exchange factor (GEF) 3	15	2.51605
Rpl39l	ribosomal protein L39-like	16	2.51779
Dnah17	dynein, axonemal, heavy chain 17	11	2.51853
Gmpr2	guanosine monophosphate reductase 2	14	2.51914
Bak1	BCL2-antagonist/killer 1	17	2.51947
Dym	dymeclin	18	2.52201
Gm11492	uncharacterized protein C17orf47 homolog	11	2.52349
Fxyd2	FXYD domain-containing ion transport regulator 2	9	2.52535
Trim42	tripartite motif-containing 42	9	2.52858
Ppp1r36	protein phosphatase 1, regulatory subunit 36	12	2.53356
Rbmxl2	RNA binding motif protein, X-linked-like 2	7	2.5348
Ipo11	importin 11	13	2.53532
Dnajc27	DnaJ heat shock protein family (Hsp40) member C27	12	2.53539
1700067P10Rik	RIKEN cDNA 1700067P10 gene	17	2.5357
Strip1	striatin interacting protein 1	3	2.54061
Cdo1	cysteine dioxygenase 1, cytosolic	18	2.54224
Cd320	CD320 antigen	17	2.54243
Thoc6	THO complex 6	17	2.54243
Josd2	Josephin domain containing 2	7	2.543
Ribc2	RIB43A domain with coiled-coils 2	15	2.54578
1700040L02Rik	RIKEN cDNA 1700040L02 gene	10	2.54644
Zfp41	zinc finger protein 41	15	2.54921
Adam2	a disintegrin and metallopeptidase domain 2	14	2.54951
Thoc7	THO complex 7	14	2.55119
Trmt5	TRM5 tRNA methyltransferase 5	12	2.55121
Trub2	TruB pseudouridine (psi) synthase family member 2	2	2.55392
Mtfp1	mitochondrial fission process 1	11	2.55641
Ankrd23	ankyrin repeat domain 23	1	2.55773
Pcyt2	phosphate cytidylyltransferase 2, ethanolamine	11	2.56901
Stx3	syntaxin 3	19	2.56957
Trim11	tripartite motif-containing 11	11	2.57089
Plcg1	phospholipase C, gamma 1	2	2.57195
BC061237	cDNA sequence BC061237	14	2.57697
Ccdc28b	coiled coil domain containing 28B	4	2.57709
Tut1	terminal uridylyl transferase 1, U6 snRNA-specific	19	2.58733
BC048507	cDNA sequence BC048507	13	2.58986
Ptgds	prostaglandin D2 synthase (brain)	2	2.58987
Lrp2bp	Lrp2 binding protein	8	2.59035
Sh3tc2	SH3 domain and tetratricopeptide repeats 2	18	2.59115
Angel1	angel homolog 1	12	2.59336
Map1lc3b	microtubule-associated protein 1 light chain 3 beta	8	2.59375
1700039M10Rik	RIKEN cDNA 1700039M10 gene	14	2.59416
4933427E11Rik	RIKEN cDNA 4933427E11 gene	15	2.59728
Txnl4b	thioredoxin-like 4B	8	2.59894
Zw10	zw10 kinetochore protein	9	2.60029
Gm26567	predicted gene, 26567	9	2.60325
4930432K21Rik	RIKEN cDNA 4930432K21 gene	8	2.60384
Gm9252	3-phosphoglycerate dehydrogenase pseudogene	7	2.60982
Ston2	stonin 2	12	2.61382
Gm16835	predicted gene, 16835	14	2.61919
Lrrc71	leucine rich repeat containing 71	3	2.61984
Zdhhc19	zinc finger, DHHC domain containing 19	16	2.62563
Wdr24	WD repeat domain 24	17	2.62679
4931422A03Rik	RIKEN cDNA 4931422A03 gene	2	2.62718
Sh2d6	SH2 domain containing 6	6	2.63331
Syngr4	synaptogyrin 4	7	2.63462
D19Ertd737e	hypothetical protein LOC76539	19	2.63983
Lrrc6	leucine rich repeat containing 6 (testis)	15	2.64052
Cdc42ep3	CDC42 effector protein (Rho GTPase binding) 3	17	2.64193
Tes	testis derived transcript	6	2.64307
Park2_1	Parkinson disease (autosomal recessive, juvenile) 2_1	17	2.64467
Zmynd12	zinc finger, MYND domain containing 12	4	2.64617
9530077C05Rik	RIKEN cDNA 9530077C05 gene	9	2.64653
Rpl10l	ribosomal protein L10-like	12	2.64988
Gmpr	guanosine monophosphate reductase	13	2.65444
Zmynd10	zinc finger, MYND domain containing 10	9	2.65492
Ccdc113	coiled-coil domain containing 113	8	2.66288
Gm7347	predicted gene 7347	5	2.66533
Wrap53	WD repeat containing, antisense to Trp53	11	2.67024
Bag2	BCL2-associated athanogene 2	1	2.67076
Reep4	receptor accessory protein 4	14	2.67388
Kbtbd7	kelch repeat and BTB (POZ) domain containing 7	14	2.67519
1700026J12Rik	RIKEN cDNA 1700026J12 gene	16	2.67538
Zdhhc11	zinc finger, DHHC domain containing 11	13	2.67894
Rpl27	ribosomal protein L27	11	2.6799
5830415F09Rik	tRNA methyltransferase O	4	2.68629
2210011C24Rik	RIKEN cDNA 2210011C24 gene	8	2.68709
Erv3	endogenous retroviral sequence 3	10	2.68852
Dnajc30	DnaJ heat shock protein family (Hsp40) member C30	5	2.69092
Cstl1	cystatin-like 1	2	2.69178
Dbn1	drebrin 1	13	2.69229
1700001L19Rik	RIKEN cDNA 1700001L19 gene	13	2.69617
Phyhd1	phytanoyl-CoA dioxygenase domain containing 1	2	2.70538
Gm5506	enolase 1B, retrotransposed	18	2.71222
Gm15441	predicted gene 15441	3	2.71339
1700049L16Rik	hematological and neurological expressed 1-like pseudogene	10	2.71836
Slc47a2	solute carrier family 47, member 2	11	2.72509
Pbp2	phosphatidylethanolamine binding protein 2	6	2.73039
Hcfc1r1	host cell factor C1 regulator 1 (XPO1-dependent)	17	2.73369
Ccdc96	coiled-coil domain containing 96	5	2.73398
Gbgt1	globoside alpha-1,3-N-acetylgalactosaminyltransferase 1	2	2.73831
Acsl6	acyl-CoA synthetase long chain family member 6	11	2.74318
Pnma1	paraneoplastic antigen MA1	12	2.74527
Sirt3	sirtuin 3	7	2.74664
Acp6	proacrosin binding protein	6	2.74779
Cgn	cingulin	3	2.75103
BC028528	cDNA sequence BC028528	3	2.75207
Dnajc18	DnaJ heat shock protein family (Hsp40) member C18	18	2.75325
Trmt44	tRNA methyltransferase 44	5	2.75753
Atpaf1	ATP synthase mitochondrial F1 complex assembly factor 1	4	2.7605
C430049B03Rik	RIKEN cDNA C430049B03 gene	X	2.76122
Spa17	sperm autoantigenic protein 17	9	2.76265
Lrp8	low density lipoprotein receptor-related protein 8, apolipoprotein e receptor	4	2.76382
Patz1	POZ (BTB) and AT hook containing zinc finger 1	11	2.76513
4930596M17Rik	lysozyme-like 4, opposite strand	9	2.76653
Tle2	transducin-like enhancer of split 2	10	2.76678
Hoxa4	homeobox A4	6	2.76933
Rpl23a	ribosomal protein L23A	11	2.77661
Cypt2	cysteine-rich perinuclear theca 2	X	2.78246
Tssk4	testis-specific serine kinase 4	14	2.78425
Tepp	testis, prostate and placenta expressed	8	2.78785
Tsga10ip	testis specific 10 interacting protein	19	2.78988
Adig	adipogenin	2	2.79169
Vps33b	vacuolar protein sorting 33B	7	2.79793
Mapre3	microtubule-associated protein, RP/EB family, member 3	5	2.79831
Fam216a	family with sequence similarity 216, member A	2	2.80024
Strada	STE20-related kinase adaptor alpha	11	2.801
Hist1h4b	histone cluster 1, H4b	13	2.80478
Mrpl42	mitochondrial ribosomal protein L42	10	2.80524
Enthd1	ENTH domain containing 1	15	2.80643
Prr3	proline-rich polypeptide 3	17	2.81515
Sergef	secretion regulating guanine nucleotide exchange factor	7	2.81657
Wdr16	cilia and flagella associated protein 52	11	2.81752
Mars2	methionine-tRNA synthetase 2 (mitochondrial)	1	2.82453
Piwil2	piwi-like RNA-mediated gene silencing 2	14	2.8251
Cldn11	claudin 11	3	2.82569
Nol10	nucleolar protein 10	12	2.82658
Sema5b	sema domain, seven thrombospondin repeats (type 1 and type 1-like), transmembrane domain (TM) and short cytoplasmic domain, (semaphorin) 5B	16	2.83042
Trim69	tripartite motif-containing 69	2	2.83091
Zc3h3	zinc finger CCCH type containing 3	15	2.8329
Hist1h2bj	histone cluster 1, H2bj	13	2.83351
Tcea2	transcription elongation factor A (SII), 2	2	2.83526
Slc26a8	solute carrier family 26, member 8	17	2.83616
4930457A20Rik	stabilizer of axonemal microtubules 1, opposite strand	4	2.83658
Slc16a11	solute carrier family 16 (monocarboxylic acid transporters), member 11	11	2.83883
Rsph9	radial spoke head 9 homolog (Chlamydomonas)	17	2.83902
Fancd2os	Fancd2 opposite strand	4	2.84021
AY036118	cDNA sequence AY036118	17	2.8422
Gm13817	predicted gene 13817	2	2.84497
Gm26982	predicted gene 26982	6	2.84537
4930550C14Rik	RIKEN cDNA 4930550C14 gene	9	2.84764
Dok1	docking protein 1	6	2.84766
Pear1	platelet endothelial aggregation receptor 1	3	2.84924
Dnah1	dynein, axonemal, heavy chain 1	14	2.85093
Grrp1	glycine/arginine rich protein 1	4	2.85218
Zfp3	zinc finger protein 3	11	2.8536
Ptchd3	patched domain containing 3	11	2.85368
1700031F10Rik	RIKEN cDNA 1700031F10 gene	6	2.85449
Gpc3	glypican 3	X	2.85504
3110082I17Rik	RIKEN cDNA 3110082I17 gene	5	2.85773
Als2cr12	amyotrophic lateral sclerosis 2 (juvenile) chromosome region, candidate 12 (human)	1	2.85911
Galntl6_1	UDP-N-acetyl-alpha-D-galactosamine:polypeptide N-acetylgalactosaminyltransferase-like 6_1	8	2.85989
Hdgfl1	hepatoma derived growth factor-like 1	13	2.86047
Adam18	a disintegrin and metallopeptidase domain 18	8	2.86074
Zfp105	zinc finger protein 105	9	2.86381
1700094D03Rik	hypothetical protein LOC73545	3	2.87227
Clip3	CAP-GLY domain containing linker protein 3	7	2.8752
Ube2t	ubiquitin-conjugating enzyme E2T	1	2.87554
Slc25a14	solute carrier family 25 (mitochondrial carrier, brain), member 14	X	2.8763
Col16a1	collagen, type XVI, alpha 1	4	2.87738
Rps12l2	ribosomal protein S12-like 2	8	2.88238
Gm5096	betaine-homocysteine methyltransferase pseudogene	18	2.88629
4930544G11Rik	RIKEN cDNA 4930544G11 gene	6	2.89024
Azi1	azelaic acid induced 1	11	2.89835
Aass	aminoadipate-semialdehyde synthase	6	2.90117
Sez6l2	seizure related 6 homolog like 2	7	2.90334
Ing4	inhibitor of growth family, member 4	6	2.91933
1700086P04Rik	RIKEN cDNA 1700086P04 gene	4	2.92482
Disp1	dispatched RND transporter family member 1	1	2.92597
Coq4	coenzyme Q4	2	2.92709
Drd4	dopamine receptor D4	7	2.92773
Klf5	Kruppel-like factor 5	14	2.93245
Agbl2	ATP/GTP binding protein-like 2	2	2.93386
Rnls	renalase, FAD-dependent amine oxidase	19	2.93594
Zfp956	zinc finger protein 956	6	2.94048
Trim62	tripartite motif-containing 62	4	2.94222
A330021E22Rik	RIKEN cDNA A930018P22 gene	2	2.9499
Hist1h1t	histone cluster 1, H1t	13	2.95213
Smim19	small integral membrane protein 19	8	2.9545
Mag	myelin-associated glycoprotein	7	2.96683
Hist1h3e	histone cluster 1, H3e	13	2.96888
Ptpn20	protein tyrosine phosphatase, non-receptor type 20	14	2.97483
Elfn2	leucine rich repeat and fibronectin type III, extracellular 2	15	2.97787
4930555J06Rik	ADP-ribosylation factor-like 4A, opposite strand	12	2.97958
Cd72	CD72 antigen	4	2.98105
Ttll1	tubulin tyrosine ligase-like 1	15	2.98301
Tsfm	Ts translation elongation factor, mitochondrial	10	2.99646
Chd5	chromodomain helicase DNA binding protein 5	4	3.00016
Nlrp5-ps	NLR family, pyrin domain containing 5, pseudogene	7	3.00282
Odf3	outer dense fiber of sperm tails 3	7	3.00764
Rbm46	RNA binding motif protein 46	3	3.00771
Dnajc5g	DnaJ heat shock protein family (Hsp40) member C5 gamma	5	3.01105
E530011L22Rik	RIKEN cDNA E530011L22 gene	9	3.01719
Gan	giant axonal neuropathy	8	3.01954
Gpat2	glycerol-3-phosphate acyltransferase 2, mitochondrial	2	3.02389
Pbk	PDZ binding kinase	14	3.02613
Hemk1	HemK methyltransferase family member 1	9	3.04072
Prss52	protease, serine 52	14	3.04532
Aprt	adenine phosphoribosyl transferase	8	3.04953
4922505E12Rik	coiled-coil domain containing 185	1	3.04999
Lrrc37a	leucine rich repeat containing 37A	11	3.06601
Spata5l1	spermatogenesis associated 5-like 1	2	3.07891
Ap5b1	adaptor-related protein complex 5, beta 1 subunit	19	3.08792
Ccdc151	coiled-coil domain containing 151	9	3.08887
Mad2l2	MAD2 mitotic arrest deficient-like 2	4	3.10137
Rab36	RAB36, member RAS oncogene family	10	3.10426
Hexim2	hexamethylene bis-acetamide inducible 2	11	3.10433
1700012P22Rik	RIKEN cDNA 1700012P22 gene	4	3.10483
Hemgn	hemogen	4	3.10523
0610010F05Rik	RIKEN cDNA 0610010F05 gene	11	3.10653
Cyct	cytochrome c, testis	2	3.10678
Hist1h2ba	histone cluster 1, H2ba	13	3.11072
Ttc33	tetratricopeptide repeat domain 33	15	3.11242
Gipc3	GIPC PDZ domain containing family, member 3	10	3.11476
Taf1d	TATA-box binding protein associated factor, RNA polymerase I, D	9	3.11978
Kcne3	potassium voltage-gated channel, Isk-related subfamily, gene 3	7	3.12447
Syt7	synaptotagmin VII	19	3.12505
1700039E15Rik	hypothetical protein LOC76713	7	3.12764
Fam46b	family with sequence similarity 46, member B	13	3.12939
Polr1c	polymerase (RNA) I polypeptide C	17	3.13375
Zbtb25	zinc finger and BTB domain containing 25	12	3.1342
Cldnd2	claudin domain containing 2	7	3.147
Gm13375	predicted gene 13375	2	3.15075
5730508B09Rik	RIKEN cDNA 5730508B09 gene	3	3.15825
9430015G10Rik	RIKEN cDNA 9430015G10 gene	4	3.16034
Ccdc40	coiled-coil domain containing 40	11	3.1634
Atl1	atlastin GTPase 1	12	3.17127
Dpep3	dipeptidase 3	8	3.17437
Gm4984	predicted pseudogene 4984	X	3.17865
C130074G19Rik	RIKEN cDNA C130074G19 gene	1	3.18642
Irs3	insulin receptor substrate 3	5	3.18654
A930018P22Rik	hypothetical protein LOC68243	2	3.19192
Adam8	a disintegrin and metallopeptidase domain 8	7	3.20111
Rwdd2a	RWD domain containing 2A	9	3.20447
Gm16726	predicted gene 16726	19	3.20589
Fam122c	family with sequence similarity 122, member C	14	3.20788
Gpank1	G patch domain and ankyrin repeats 1	17	3.21682
Gm6880	predicted gene 6880	X	3.2177
4930504O13Rik	RIKEN cDNA 4930504O13 gene	11	3.21896
Ccdc13	coiled-coil domain containing 13	9	3.24024
Armc2	armadillo repeat containing 2	10	3.24415
Hist1h4h	histone cluster 1, H4h	13	3.24506
Mapk8ip1	mitogen-activated protein kinase 8 interacting protein 1	2	3.24693
Sgsm3	small G protein signaling modulator 3	15	3.2602
Aamdc	adipogenesis associated Mth938 domain containing	7	3.26192
Cib4	calcium and integrin binding family member 4	5	3.26209
Ica1l	islet cell autoantigen 1-like	1	3.26513
Hsf5	heat shock transcription factor family member 5	11	3.26884
Fzd6	frizzled class receptor 6	15	3.27054
Mex3b	mex3 RNA binding family member B	7	3.27076
Bola2	bolA-like 2 (E. coli)	7	3.27287
Spata32	spermatogenesis associated 32	11	3.27925
Dcst1	DC-STAMP domain containing 1	3	3.28777
4930430F08Rik	RIKEN cDNA 4930430F08 gene	10	3.28943
B9d1	B9 protein domain 1	11	3.2989
2610528A11Rik	RIKEN cDNA 2610528A11 gene	14	3.30121
Kcnj9	potassium inwardly-rectifying channel, subfamily J, member 9	1	3.31208
Rnf126	ring finger protein 126	10	3.31599
Tssk1	testis-specific serine kinase 1	16	3.31956
Tdrp	testis development related protein	8	3.32572
Fam58b	family with sequence similarity 58, member B	12	3.3266
Gm16404	predicted gene 16404	X	3.33402
Prok2	prokineticin 2	6	3.33659
4930519D14Rik	RIKEN cDNA 4930519D14 gene	13	3.33978
Oaz1-ps	ornithine decarboxylase antizyme 1, pseudogene	17	3.34311
Pex12	peroxisomal biogenesis factor 12	11	3.34327
Tsx	testis specific X-linked gene	X	3.35488
4930542C12Rik	RIKEN cDNA 4930542C12 gene	9	3.37399
1700025F22Rik	RIKEN cDNA 1700025F22 gene	19	3.38212
Tcam1	testicular cell adhesion molecule 1	11	3.3908
Efhb	EF hand domain family, member B	17	3.39507
Tex101	testis expressed gene 101	7	3.41097
Cep44	centrosomal protein 44	8	3.42054
Aqp9	aquaporin 9	9	3.42326
Ighmbp2	immunoglobulin mu binding protein 2	19	3.42844
Rom1	rod outer segment membrane protein 1	19	3.43729
Eya4	EYA transcriptional coactivator and phosphatase 4	15	3.44263
Pifo	primary cilia formation	3	3.45466
Eno4	enolase 4	19	3.45986
Gm5878	predicted gene 5878	6	3.4609
Kif18b	kinesin family member 18B	11	3.46113
Wdyhv1	WDYHV motif containing 1	15	3.46822
Gm10294	predicted gene 10294	7	3.49058
Art5	ADP-ribosyltransferase 5	7	3.49552
Gm20878	predicted gene, 20878	4	3.49599
Actr3b	ARP3 actin-related protein 3B	5	3.49862
Tmem202	transmembrane protein 202	9	3.50643
Smpd3	sphingomyelin phosphodiesterase 3, neutral	8	3.50701
Lhb	luteinizing hormone beta	7	3.51588
5730409E04Rik	RIKEN cDNA 5730409E04Rik gene	4	3.51868
Tex19.2	testis expressed gene 19.2	11	3.52057
Bora	bora, aurora kinase A activator	14	3.53005
Hmgb3	high mobility group box 3	X	3.53269
Ccdc154	coiled-coil domain containing 154	17	3.5355
Iqcd	IQ motif containing D	5	3.53567
Lrrc63	leucine rich repeat containing 63	14	3.54895
Abca14	ATP-binding cassette, sub-family A (ABC1), member 14	7	3.55546
Slc51b	solute carrier family 51, beta subunit	9	3.57215
Pagr1a	PAXIP1 associated glutamate rich protein 1A	7	3.57671
Zcchc3	zinc finger, CCHC domain containing 3	2	3.57859
Tgif2	TGFB-induced factor homeobox 2	2	3.58604
4933406K04Rik	RIKEN cDNA 4933406K04 gene	12	3.59918
1700086L19Rik	RIKEN cDNA 1700086L19 gene	12	3.61332
Hoxd8	homeobox D8	2	3.63217
Hcfc2	host cell factor C2	10	3.6391
Wdr34	WD repeat domain 34	2	3.64521
Ccdc103	coiled-coil domain containing 103	11	3.64822
Muc3	mucin 3, intestinal	5	3.65255
Rps18-ps3	ribosomal protein S18, pseudogene 3	8	3.65306
Tchp	trichoplein, keratin filament binding	5	3.65333
Zfp639	zinc finger protein 639	3	3.66175
Hsf2bp	heat shock transcription factor 2 binding protein	17	3.66464
Gm21119	predicted gene, 21119	8	3.66505
Lmnb1	lamin B1	18	3.66737
4930586N03Rik	RIKEN cDNA 4930586N03 gene	13	3.68922
9330101J02Rik	cilia and flagella associated protein 46	7	3.69459
Them6	thioesterase superfamily member 6	15	3.69638
Mrpl32	mitochondrial ribosomal protein L32	13	3.69882
Pex11a	peroxisomal biogenesis factor 11 alpha	7	3.71
Nkapl	NFKB activating protein-like	13	3.71421
Hsbp1l1	heat shock factor binding protein 1-like 1	18	3.71527
Spanxn4	SPANX family, member N4	12	3.71893
Gm20632	Predicted gene 20632	3	3.72026
Ube2dnl2	ubiquitin-conjugating enzyme E2D N-terminal like 2	X	3.72091
4921536K21Rik	RIKEN cDNA 4921536K21 gene	11	3.7242
Exoc3l2	exocyst complex component 3-like 2	10	3.726
Mmel1	membrane metallo-endopeptidase-like 1	4	3.73685
Spef1	sperm flagellar 1	2	3.73771
Trank1	tetratricopeptide repeat and ankyrin repeat containing 1	9	3.74383
4931440L10Rik	RIKEN cDNA 4931440L10 gene	1	3.74721
Mrpl34	mitochondrial ribosomal protein L34	8	3.74897
Herc6	hect domain and RLD 6	6	3.74915
4933440M02Rik	RIKEN cDNA 4933440M02 gene	7	3.74964
Fam154b	stabilizer of axonemal microtubules 2	7	3.75347
Ccdc83	coiled-coil domain containing 83	7	3.75384
Cdk1	cyclin-dependent kinase 1	10	3.75612
4933411G06Rik	Sumo1 pseudogene	10	3.7567
Rbm19	RNA binding motif protein 19	5	3.77788
Cyp2d26	cytochrome P450, family 2, subfamily d, polypeptide 26	15	3.77923
Wdr96	cilia and flagella associated protein 43	19	3.7999
4930596D02Rik	RIKEN cDNA 4930596D02 gene	14	3.80561
Snrpa1	small nuclear ribonucleoprotein polypeptide A'	7	3.81724
Lag3	lymphocyte-activation gene 3	6	3.81836
Ccdc110	coiled-coil domain containing 110	8	3.84265
AA467197	expressed sequence AA467197	2	3.86834
4930522O17Rik	RIKEN cDNA 4930522O17 gene	4	3.86995
4930579F01Rik	RIKEN cDNA 4930579F01 gene	3	3.88683
4930474N05Rik	RIKEN cDNA 4930474N05 gene	14	3.88811
Mospd4	motile sperm domain containing 4	18	3.89137
Cutc	cutC copper transporter	19	3.89277
Adat3	adenosine deaminase, tRNA-specific 3	10	3.89699
AI836003	hypothetical protein LOC239650	15	3.901
1700019B03Rik	RIKEN cDNA 1700019B03 gene	8	3.90409
Gm10600	predicted gene 10600	4	3.90556
Il31	interleukin 31	5	3.91169
Klf12	Kruppel-like factor 12	14	3.92772
Plch2	phospholipase C, eta 2	4	3.93586
Plvap	plasmalemma vesicle associated protein	8	3.94554
Wdr53	WD repeat domain 53	16	3.94563
Poteg	POTE ankyrin domain family, member G	8	3.94806
Rsph6a	radial spoke head 6 homolog A (Chlamydomonas)	7	3.95131
Pinx1	PIN2/TERF1 interacting, telomerase inhibitor 1	14	3.95531
Six5	sine oculis-related homeobox 5	7	3.95837
Sprn	shadow of prion protein	7	3.96459
Gas8	growth arrest specific 8	8	3.99145
Lin37	lin-37 homolog (C. elegans)	7	4.00451
Gm14725	predicted gene 14725	X	4.01127
Spag16	sperm associated antigen 16	1	4.02205
Pp2d1	protein phosphatase 2C-like domain containing 1	17	4.03885
Ldoc1l	leucine zipper, down-regulated in cancer 1-like	15	4.04133
Gm21887	predicted gene 21887	X	4.04912
Abtb2	ankyrin repeat and BTB (POZ) domain containing 2	2	4.06293
Fbxo27	F-box protein 27	X	4.09167
Esr1	estrogen receptor 1 (alpha)	13	4.10915
Gm13306	predicted gene 13306	4	4.11083
Map10	microtubule-associated protein 10	8	4.11136
Zfp428	zinc finger protein 428	7	4.11609
Lrrc23	leucine rich repeat containing 23	6	4.12538
Tktl2	transketolase-like 2	8	4.12854
Atp5sl	ATP5S-like	7	4.14145
C030048H21Rik_2	RIKEN cDNA C030048H21_2 gene	2	4.14178
Plekha6	pleckstrin homology domain containing, family A member 6	1	4.15418
4921511H03Rik	RIKEN cDNA 4921511H03 gene	5	4.15826
Rasl2-9	RAS-like, family 2, locus 9	7	4.18403
Id4	inhibitor of DNA binding 4	13	4.18551
AI464131	expressed sequence AI464131	4	4.18763
Ttc23	tetratricopeptide repeat domain 23	7	4.19769
Ghrl	ghrelin	6	4.20989
Gm20708	predicted gene 20708	11	4.21502
1700015E13Rik	RIKEN cDNA 1700015E13 gene	1	4.22672
Gtf3c6	general transcription factor IIIC, polypeptide 6, alpha	10	4.2312
B3gnt3	UDP-GlcNAc:betaGal beta-1,3-N-acetylglucosaminyltransferase 3	8	4.2404
Endog	endonuclease G	2	4.25949
Guca1a	guanylate cyclase activator 1a (retina)	17	4.25961
Cdca5	cell division cycle associated 5	19	4.26283
D030056L22Rik	RIKEN cDNA D030056L22 gene	19	4.29569
Uchl1	ubiquitin carboxy-terminal hydrolase L1	5	4.30553
Gm5070	ribosomal protein S2 pseudogene	3	4.3418
Als2cr11_2	amyotrophic lateral sclerosis 2 (juvenile) chromosome region candidate 11_2	1	4.36549
Slc25a26	solute carrier family 25 (mitochondrial carrier, phosphate carrier), member 26	6	4.37868
Pdzk1ip1	PDZK1 interacting protein 1	4	4.38032
Dynlt1c	dynein light chain Tctex-type 1C	17	4.38627
Ndc80	NDC80 kinetochore complex component	17	4.38794
Gm26661	predicted gene, 26661	14	4.39167
Rassf7	Ras association (RalGDS/AF-6) domain family (N-terminal) member 7	7	4.40267
Dph2	DPH2 homolog	4	4.4317
Ceacam2	carcinoembryonic antigen-related cell adhesion molecule 2	7	4.44333
Gm5142	predicted gene 5142	14	4.45336
Pfn4	profilin family, member 4	12	4.49285
Dbndd1	dysbindin (dystrobrevin binding protein 1) domain containing 1	8	4.49688
Nck2	non-catalytic region of tyrosine kinase adaptor protein 2	1	4.5022
4930515L19Rik	RIKEN cDNA 4930515L19 gene	X	4.50382
Gm14146	predicted gene 14146	2	4.5132
1700007L15Rik	RIKEN cDNA 1700007L15 gene	16	4.51748
4921509A06Rik	RIKEN cDNA 4921509A06 gene	9	4.52717
Aarsd1	alanyl-tRNA synthetase domain containing 1	11	4.5351
Capn11	calpain 11	17	4.56655
Kbtbd4	kelch repeat and BTB (POZ) domain containing 4	2	4.59526
Lyz1	lysozyme 1	10	4.60151
Adamts15	a disintegrin-like and metallopeptidase (reprolysin type) with thrombospondin type 1 motif, 15	9	4.60324
Layn	layilin	9	4.60854
Gm8926	predicted gene 8926	5	4.61773
Samd10	sterile alpha motif domain containing 10	2	4.62192
Hepacam	hepatocyte cell adhesion molecule	9	4.63247
Myo5b	myosin VB	18	4.64146
1700061J23Rik	RIKEN cDNA 1700061J23 gene	11	4.66569
1700001G11Rik	RIKEN cDNA 1700001G11 gene	14	4.68889
2610020H08Rik	RIKEN cDNA 2610020H08 gene	7	4.71876
Jrk	jerky	15	4.7217
Tmem130	transmembrane protein 130	5	4.75486
Gm14244	predicted gene 14244	2	4.83334
Gm10138	predicted gene 10138	1	4.83437
Ubtd2	ubiquitin domain containing 2	11	4.8387
Dnaic1	dynein, axonemal, intermediate chain 1	4	4.85847
Kdm4d	lysine (K)-specific demethylase 4D	9	4.88249
Pemt	phosphatidylethanolamine N-methyltransferase	11	4.90049
4921504A21Rik	RIKEN cDNA 4921504A21 gene	5	4.90695
BC048609	hypothetical protein LOC433215	19	4.92897
